# Supplementary material for: Data Mining and Biochemical Profiling Reveal Novel Biomarker Candidates in Alzheimer’s Disease
Source: Int J Mol Sci. 2025 Aug 4;26(15):7536. doi: 10.3390/ijms26157536 (PMC12347173; doi:10.3390/ijms26157536)
Supplement: Supplementary file 1 [file ijms-26-07536-s001.zip]

Archive with 13 entries (13 files):
- Figure S1.jpg
- Table S1.xlsx
- Table S10.xlsx
- Table S11.xlsx
- Table S12.xlsx
- Table S2.xlsx
- Table S3.xlsx
- Table S4.xlsx
- Table S5.xlsx
- Table S6.xlsx
- Table S7.xlsx
- Table S8.xlsx
- Table S9.xlsx
