# Supplementary material for: Data Mining and Biochemical Profiling Reveal Novel Biomarker Candidates in Alzheimer’s Disease
Source: Int J Mol Sci. 2025 Aug 4;26(15):7536. doi: 10.3390/ijms26157536 (PMC12347173; doi:10.3390/ijms26157536)
Supplement: Supplementary file 1 [file ijms-26-07536-s001.zip › Table S5.xlsx]

## Sheet: GO Alzheimer
Entry	Reviewed	Entry Name	Protein names	Gene Names	Organism	Length	Gene Ontology IDs	Gene Ontology (biological process)	Gene Ontology (cellular component)	Gene Ontology (molecular function)	Gene Ontology (GO)
O94985	reviewed	CSTN1_HUMAN	Calsyntenin-1 (Alcadein-alpha) (Alc-alpha) (Alzheimer-related cadherin-like protein) (Non-classical cadherin XB31alpha) [Cleaved into: Soluble Alc-alpha (SAlc-alpha); CTF1-alpha (C-terminal fragment 1-alpha)]	CLSTN1 CS1 KIAA0911	Homo sapiens (Human)	981	GO:0000139; GO:0001540; GO:0001558; GO:0005509; GO:0005576; GO:0005634; GO:0005789; GO:0007155; GO:0007156; GO:0009986; GO:0014069; GO:0019894; GO:0042988; GO:0043005; GO:0045211; GO:0050806; GO:0051965; GO:0090128; GO:0098845; GO:0098969; GO:0098978; GO:0099003	cell adhesion [GO:0007155]; homophilic cell adhesion via plasma membrane adhesion molecules [GO:0007156]; neurotransmitter receptor transport to postsynaptic membrane [GO:0098969]; positive regulation of synapse assembly [GO:0051965]; positive regulation of synaptic transmission [GO:0050806]; regulation of cell growth [GO:0001558]; regulation of synapse maturation [GO:0090128]; vesicle-mediated t…	cell surface [GO:0009986]; endoplasmic reticulum membrane [GO:0005789]; extracellular region [GO:0005576]; glutamatergic synapse [GO:0098978]; Golgi membrane [GO:0000139]; neuron projection [GO:0043005]; nucleus [GO:0005634]; postsynaptic density [GO:0014069]; postsynaptic endosome [GO:0098845]; postsynaptic membrane [GO:0045211]	amyloid-beta binding [GO:0001540]; calcium ion binding [GO:0005509]; kinesin binding [GO:0019894]; X11-like protein binding [GO:0042988]	cell surface [GO:0009986]; endoplasmic reticulum membrane [GO:0005789]; extracellular region [GO:0005576]; glutamatergic synapse [GO:0098978]; Golgi membrane [GO:0000139]; neuron projection [GO:0043005]; nucleus [GO:0005634]; postsynaptic density [GO:0014069]; postsynaptic endosome [GO:0098845]; postsynaptic membrane [GO:0045211]; amyloid-beta binding [GO:0001540]; calcium ion binding [GO:0005509…
P05067	reviewed	A4_HUMAN	Amyloid-beta precursor protein (APP) (ABPP) (APPI) (Alzheimer disease amyloid A4 protein homolog) (Alzheimer disease amyloid protein) (Amyloid precursor protein) (Amyloid-beta (A4) precursor protein) (Amyloid-beta A4 protein) (Cerebral vascular amyloid peptide) (CVAP) (PreA4) (Protease nexin-II) (PN-II) [Cleaved into: N-APP; Soluble APP-alpha (S-APP-alpha); Soluble APP-beta (S-APP-beta); C99 (Bet…	APP A4 AD1	Homo sapiens (Human)	770	GO:0000086; GO:0000122; GO:0000978; GO:0001664; GO:0001774; GO:0001878; GO:0001934; GO:0001967; GO:0002265; GO:0003677; GO:0003682; GO:0004867; GO:0005102; GO:0005109; GO:0005158; GO:0005178; GO:0005576; GO:0005615; GO:0005634; GO:0005641; GO:0005737; GO:0005739; GO:0005768; GO:0005769; GO:0005783; GO:0005788; GO:0005790; GO:0005791; GO:0005794; GO:0005796; GO:0005798; GO:0005829; GO:0005886; GO:…	adenylate cyclase-activating G protein-coupled receptor signaling pathway [GO:0007189]; adenylate cyclase-inhibiting G protein-coupled receptor signaling pathway [GO:0007193]; adult locomotory behavior [GO:0008344]; amyloid fibril formation [GO:1990000]; antibacterial humoral response [GO:0019731]; antifungal humoral response [GO:0019732]; antimicrobial humoral immune response mediated by antimic…	amyloid-beta complex [GO:0106003]; apical part of cell [GO:0045177]; astrocyte projection [GO:0097449]; axon [GO:0030424]; cell surface [GO:0009986]; cell-cell junction [GO:0005911]; ciliary rootlet [GO:0035253]; clathrin-coated pit [GO:0005905]; COPII-coated ER to Golgi transport vesicle [GO:0030134]; cytoplasm [GO:0005737]; cytosol [GO:0005829]; dendritic shaft [GO:0043198]; dendritic spine [GO…	acetylcholine receptor activator activity [GO:0030549]; acetylcholine receptor binding [GO:0033130]; amylin binding [GO:0097645]; apolipoprotein binding [GO:0034185]; chaperone binding [GO:0051087]; chemoattractant activity [GO:0042056]; chromatin binding [GO:0003682]; DNA binding [GO:0003677]; enzyme binding [GO:0019899]; ephrin receptor binding [GO:0046875]; frizzled binding [GO:0005109]; G pro…	amyloid-beta complex [GO:0106003]; apical part of cell [GO:0045177]; astrocyte projection [GO:0097449]; axon [GO:0030424]; cell surface [GO:0009986]; cell-cell junction [GO:0005911]; ciliary rootlet [GO:0035253]; clathrin-coated pit [GO:0005905]; COPII-coated ER to Golgi transport vesicle [GO:0030134]; cytoplasm [GO:0005737]; cytosol [GO:0005829]; dendritic shaft [GO:0043198]; dendritic spine [GO…
Q12830	reviewed	BPTF_HUMAN	Nucleosome-remodeling factor subunit BPTF (Bromodomain and PHD finger-containing transcription factor) (Fetal Alz-50 clone 1 protein) (Fetal Alzheimer antigen)	BPTF FAC1 FALZ	Homo sapiens (Human)	3046	GO:0000122; GO:0000785; GO:0000978; GO:0001892; GO:0005634; GO:0005654; GO:0005737; GO:0006338; GO:0006355; GO:0006357; GO:0007420; GO:0007492; GO:0009952; GO:0016589; GO:0035064; GO:0043565; GO:0045944; GO:0046872; GO:0070062; GO:1904949	anterior/posterior pattern specification [GO:0009952]; brain development [GO:0007420]; chromatin remodeling [GO:0006338]; embryonic placenta development [GO:0001892]; endoderm development [GO:0007492]; negative regulation of transcription by RNA polymerase II [GO:0000122]; positive regulation of transcription by RNA polymerase II [GO:0045944]; regulation of DNA-templated transcription [GO:0006355…	ATPase complex [GO:1904949]; chromatin [GO:0000785]; cytoplasm [GO:0005737]; extracellular exosome [GO:0070062]; nucleoplasm [GO:0005654]; nucleus [GO:0005634]; NURF complex [GO:0016589]	metal ion binding [GO:0046872]; methylated histone binding [GO:0035064]; RNA polymerase II cis-regulatory region sequence-specific DNA binding [GO:0000978]; sequence-specific DNA binding [GO:0043565]	ATPase complex [GO:1904949]; chromatin [GO:0000785]; cytoplasm [GO:0005737]; extracellular exosome [GO:0070062]; nucleoplasm [GO:0005654]; nucleus [GO:0005634]; NURF complex [GO:0016589]; metal ion binding [GO:0046872]; methylated histone binding [GO:0035064]; RNA polymerase II cis-regulatory region sequence-specific DNA binding [GO:0000978]; sequence-specific DNA binding [GO:0043565]; anterior/p…
Q9BXS0	reviewed	COPA1_HUMAN	Collagen alpha-1(XXV) chain (Alzheimer disease amyloid-associated protein) (AMY) (CLAC-P) [Cleaved into: Collagen-like Alzheimer amyloid plaque component (CLAC)]	COL25A1	Homo sapiens (Human)	654	GO:0001540; GO:0005576; GO:0005581; GO:0005615; GO:0005788; GO:0005886; GO:0008201; GO:0016020; GO:0042802; GO:0062023		collagen trimer [GO:0005581]; collagen-containing extracellular matrix [GO:0062023]; endoplasmic reticulum lumen [GO:0005788]; extracellular region [GO:0005576]; extracellular space [GO:0005615]; membrane [GO:0016020]; plasma membrane [GO:0005886]	amyloid-beta binding [GO:0001540]; heparin binding [GO:0008201]; identical protein binding [GO:0042802]	collagen trimer [GO:0005581]; collagen-containing extracellular matrix [GO:0062023]; endoplasmic reticulum lumen [GO:0005788]; extracellular region [GO:0005576]; extracellular space [GO:0005615]; membrane [GO:0016020]; plasma membrane [GO:0005886]; amyloid-beta binding [GO:0001540]; heparin binding [GO:0008201]; identical protein binding [GO:0042802]

## Sheet: GO Iron
Entry	Reviewed	Entry Name	Protein names	Gene Names	Organism	Length	Gene Ontology IDs	Gene Ontology (biological process)	Gene Ontology (cellular component)	Gene Ontology (molecular function)	Gene Ontology (GO)
O95992	reviewed	CH25H_HUMAN	Cholesterol 25-hydroxylase (EC 1.14.99.38) (Cholesterol 25-monooxygenase) (h25OH)	CH25H	Homo sapiens (Human)	272	GO:0000254; GO:0001567; GO:0005506; GO:0005789; GO:0005829; GO:0006629; GO:0008203; GO:0008395; GO:0016020; GO:0016126; GO:0016491; GO:0034340; GO:0035754; GO:1903914	B cell chemotaxis [GO:0035754]; cholesterol metabolic process [GO:0008203]; lipid metabolic process [GO:0006629]; negative regulation of fusion of virus membrane with host plasma membrane [GO:1903914]; response to type I interferon [GO:0034340]; sterol biosynthetic process [GO:0016126]	cytosol [GO:0005829]; endoplasmic reticulum membrane [GO:0005789]; membrane [GO:0016020]	C-4 methylsterol oxidase activity [GO:0000254]; cholesterol 25-hydroxylase activity [GO:0001567]; iron ion binding [GO:0005506]; oxidoreductase activity [GO:0016491]; steroid hydroxylase activity [GO:0008395]	cytosol [GO:0005829]; endoplasmic reticulum membrane [GO:0005789]; membrane [GO:0016020]; C-4 methylsterol oxidase activity [GO:0000254]; cholesterol 25-hydroxylase activity [GO:0001567]; iron ion binding [GO:0005506]; oxidoreductase activity [GO:0016491]; steroid hydroxylase activity [GO:0008395]; B cell chemotaxis [GO:0035754]; cholesterol metabolic process [GO:0008203]; lipid metabolic process…
P02787	reviewed	TRFE_HUMAN	Serotransferrin (Transferrin) (Beta-1 metal-binding globulin) (Siderophilin)	TF PRO1400	Homo sapiens (Human)	698	GO:0001895; GO:0005576; GO:0005615; GO:0005769; GO:0005770; GO:0005788; GO:0005886; GO:0005905; GO:0006826; GO:0006879; GO:0007015; GO:0008198; GO:0008199; GO:0009925; GO:0009986; GO:0010008; GO:0016324; GO:0019731; GO:0030139; GO:0030316; GO:0030669; GO:0031232; GO:0031410; GO:0031647; GO:0031982; GO:0034756; GO:0034774; GO:0034986; GO:0042327; GO:0045178; GO:0045780; GO:0045893; GO:0048260; GO:…	actin filament organization [GO:0007015]; antibacterial humoral response [GO:0019731]; cellular iron ion homeostasis [GO:0006879]; cellular response to iron ion [GO:0071281]; ERK1 and ERK2 cascade [GO:0070371]; iron ion homeostasis [GO:0055072]; iron ion transport [GO:0006826]; osteoclast differentiation [GO:0030316]; positive regulation of bone resorption [GO:0045780]; positive regulation of cel…	apical plasma membrane [GO:0016324]; basal part of cell [GO:0045178]; basal plasma membrane [GO:0009925]; blood microparticle [GO:0072562]; cell surface [GO:0009986]; clathrin-coated endocytic vesicle membrane [GO:0030669]; clathrin-coated pit [GO:0005905]; cytoplasmic vesicle [GO:0031410]; early endosome [GO:0005769]; endocytic vesicle [GO:0030139]; endoplasmic reticulum lumen [GO:0005788]; endo…	ferric iron binding [GO:0008199]; ferrous iron binding [GO:0008198]; iron chaperone activity [GO:0034986]; transferrin receptor binding [GO:1990459]	apical plasma membrane [GO:0016324]; basal part of cell [GO:0045178]; basal plasma membrane [GO:0009925]; blood microparticle [GO:0072562]; cell surface [GO:0009986]; clathrin-coated endocytic vesicle membrane [GO:0030669]; clathrin-coated pit [GO:0005905]; cytoplasmic vesicle [GO:0031410]; early endosome [GO:0005769]; endocytic vesicle [GO:0030139]; endoplasmic reticulum lumen [GO:0005788]; endo…
P02794	reviewed	FRIH_HUMAN	Ferritin heavy chain (Ferritin H subunit) (EC 1.16.3.1) (Cell proliferation-inducing gene 15 protein) [Cleaved into: Ferritin heavy chain, N-terminally processed]	FTH1 FTH FTHL6 OK/SW-cl.84 PIG15	Homo sapiens (Human)	183	GO:0004322; GO:0005506; GO:0005576; GO:0005634; GO:0005737; GO:0005829; GO:0006826; GO:0006879; GO:0006880; GO:0006955; GO:0008043; GO:0008198; GO:0008199; GO:0008285; GO:0042802; GO:0044754; GO:0048147; GO:0070062; GO:1904724; GO:1904813	cellular iron ion homeostasis [GO:0006879]; immune response [GO:0006955]; intracellular sequestering of iron ion [GO:0006880]; iron ion transport [GO:0006826]; negative regulation of cell population proliferation [GO:0008285]; negative regulation of fibroblast proliferation [GO:0048147]	autolysosome [GO:0044754]; cytoplasm [GO:0005737]; cytosol [GO:0005829]; extracellular exosome [GO:0070062]; extracellular region [GO:0005576]; ficolin-1-rich granule lumen [GO:1904813]; intracellular ferritin complex [GO:0008043]; nucleus [GO:0005634]; tertiary granule lumen [GO:1904724]	ferric iron binding [GO:0008199]; ferrous iron binding [GO:0008198]; ferroxidase activity [GO:0004322]; identical protein binding [GO:0042802]; iron ion binding [GO:0005506]	autolysosome [GO:0044754]; cytoplasm [GO:0005737]; cytosol [GO:0005829]; extracellular exosome [GO:0070062]; extracellular region [GO:0005576]; ficolin-1-rich granule lumen [GO:1904813]; intracellular ferritin complex [GO:0008043]; nucleus [GO:0005634]; tertiary granule lumen [GO:1904724]; ferric iron binding [GO:0008199]; ferrous iron binding [GO:0008198]; ferroxidase activity [GO:0004322]; iden…
P04179	reviewed	SODM_HUMAN	Superoxide dismutase [Mn], mitochondrial (EC 1.15.1.1)	SOD2	Homo sapiens (Human)	222	GO:0000303; GO:0001666; GO:0001836; GO:0001889; GO:0003032; GO:0003069; GO:0003677; GO:0004784; GO:0005739; GO:0005759; GO:0006357; GO:0006749; GO:0006801; GO:0007507; GO:0007568; GO:0007626; GO:0008217; GO:0008285; GO:0008630; GO:0008631; GO:0009409; GO:0009410; GO:0009791; GO:0010042; GO:0010043; GO:0010269; GO:0010332; GO:0010729; GO:0014823; GO:0019430; GO:0019825; GO:0019899; GO:0022904; GO:…	acetylcholine-mediated vasodilation involved in regulation of systemic arterial blood pressure [GO:0003069]; aging [GO:0007568]; cellular oxygen homeostasis [GO:0032364]; cellular response to ethanol [GO:0071361]; cellular response to oxidative stress [GO:0034599]; detection of oxygen [GO:0003032]; erythrophore differentiation [GO:0048773]; glutathione metabolic process [GO:0006749]; heart develo…	extracellular exosome [GO:0070062]; mitochondrial matrix [GO:0005759]; mitochondrial nucleoid [GO:0042645]; mitochondrion [GO:0005739]	DNA binding [GO:0003677]; enzyme binding [GO:0019899]; identical protein binding [GO:0042802]; manganese ion binding [GO:0030145]; oxygen binding [GO:0019825]; superoxide dismutase activity [GO:0004784]	extracellular exosome [GO:0070062]; mitochondrial matrix [GO:0005759]; mitochondrial nucleoid [GO:0042645]; mitochondrion [GO:0005739]; DNA binding [GO:0003677]; enzyme binding [GO:0019899]; identical protein binding [GO:0042802]; manganese ion binding [GO:0030145]; oxygen binding [GO:0019825]; superoxide dismutase activity [GO:0004784]; acetylcholine-mediated vasodilation involved in regulation …
P37840	reviewed	SYUA_HUMAN	Alpha-synuclein (Non-A beta component of AD amyloid) (Non-A4 component of amyloid precursor) (NACP)	SNCA NACP PARK1	Homo sapiens (Human)	140	GO:0000122; GO:0000149; GO:0000287; GO:0000976; GO:0001774; GO:0001921; GO:0001956; GO:0003779; GO:0004860; GO:0005507; GO:0005509; GO:0005543; GO:0005576; GO:0005615; GO:0005634; GO:0005737; GO:0005739; GO:0005764; GO:0005829; GO:0005886; GO:0005938; GO:0006469; GO:0006631; GO:0006638; GO:0006644; GO:0006919; GO:0007006; GO:0007268; GO:0008198; GO:0008270; GO:0008289; GO:0008344; GO:0009410; GO:…	extracellular exosome [GO:0070062]; mitochondrial matrix [GO:0005759]; mitochondrial nucleoid [GO:0042645]; mitochondrion [GO:0005739]; DNA binding [GO:0003677]; enzyme binding [GO:0019899]; identical protein binding [GO:0042802]; manganese ion binding [GO:0030145]; oxygen binding [GO:0019825]; superoxide dismutase activity [GO:0004784]; acetylcholine-mediated vasodilation involved in regulation …	actin cytoskeleton [GO:0015629]; axon [GO:0030424]; axon terminus [GO:0043679]; cell cortex [GO:0005938]; cytoplasm [GO:0005737]; cytosol [GO:0005829]; extracellular region [GO:0005576]; extracellular space [GO:0005615]; growth cone [GO:0030426]; inclusion body [GO:0016234]; lysosome [GO:0005764]; membrane [GO:0016020]; mitochondrion [GO:0005739]; neuronal cell body [GO:0043025]; nucleus [GO:0005…	actin binding [GO:0003779]; alpha-tubulin binding [GO:0043014]; calcium ion binding [GO:0005509]; copper ion binding [GO:0005507]; cuprous ion binding [GO:1903136]; cysteine-type endopeptidase inhibitor activity involved in apoptotic process [GO:0043027]; dynein complex binding [GO:0070840]; ferrous iron binding [GO:0008198]; histone binding [GO:0042393]; Hsp70 protein binding [GO:0030544]; ident…	actin cytoskeleton [GO:0015629]; axon [GO:0030424]; axon terminus [GO:0043679]; cell cortex [GO:0005938]; cytoplasm [GO:0005737]; cytosol [GO:0005829]; extracellular region [GO:0005576]; extracellular space [GO:0005615]; growth cone [GO:0030426]; inclusion body [GO:0016234]; lysosome [GO:0005764]; membrane [GO:0016020]; mitochondrion [GO:0005739]; neuronal cell body [GO:0043025]; nucleus [GO:0005…
Q13492	reviewed	PICAL_HUMAN	Phosphatidylinositol-binding clathrin assembly protein (Clathrin assembly lymphoid myeloid leukemia protein)	PICALM CALM	Homo sapiens (Human)	652	GO:0000149; GO:0001540; GO:0005545; GO:0005546; GO:0005634; GO:0005769; GO:0005794; GO:0005829; GO:0005886; GO:0005905; GO:0006897; GO:0006898; GO:0006900; GO:0007409; GO:0007611; GO:0008021; GO:0009986; GO:0010629; GO:0016020; GO:0016185; GO:0016188; GO:0016192; GO:0016197; GO:0030097; GO:0030100; GO:0030132; GO:0030136; GO:0030276; GO:0031267; GO:0031623; GO:0031982; GO:0032050; GO:0032880; GO:…	amyloid-beta clearance by transcytosis [GO:0150093]; axonogenesis [GO:0007409]; clathrin coat assembly [GO:0048268]; clathrin-coated pit assembly [GO:1905224]; clathrin-dependent endocytosis [GO:0072583]; dendrite morphogenesis [GO:0048813]; endocytosis [GO:0006897]; endosomal transport [GO:0016197]; hemopoiesis [GO:0030097]; iron ion homeostasis [GO:0055072]; learning or memory [GO:0007611]; mem…	cell surface [GO:0009986]; clathrin coat of coated pit [GO:0030132]; clathrin-coated endocytic vesicle [GO:0045334]; clathrin-coated pit [GO:0005905]; clathrin-coated vesicle [GO:0030136]; cytosol [GO:0005829]; early endosome [GO:0005769]; endosome to plasma membrane transport vesicle [GO:0070381]; extrinsic component of presynaptic endocytic zone membrane [GO:0098894]; Golgi apparatus [GO:000579…	1-phosphatidylinositol binding [GO:0005545]; amyloid-beta binding [GO:0001540]; cadherin binding [GO:0045296]; clathrin binding [GO:0030276]; clathrin heavy chain binding [GO:0032050]; low-density lipoprotein particle receptor binding [GO:0050750]; phosphatidylinositol-4,5-bisphosphate binding [GO:0005546]; small GTPase binding [GO:0031267]; SNARE binding [GO:0000149]; tau protein binding [GO:004…	cell surface [GO:0009986]; clathrin coat of coated pit [GO:0030132]; clathrin-coated endocytic vesicle [GO:0045334]; clathrin-coated pit [GO:0005905]; clathrin-coated vesicle [GO:0030136]; cytosol [GO:0005829]; early endosome [GO:0005769]; endosome to plasma membrane transport vesicle [GO:0070381]; extrinsic component of presynaptic endocytic zone membrane [GO:0098894]; Golgi apparatus [GO:000579…
Q8IVG9	reviewed	HUNIN_HUMAN	Humanin (Humanin mitochondrial) (HNM)	MT-RNR2 HN	Homo sapiens (Human)	24	GO:0001664; GO:0005102; GO:0005576; GO:0005615; GO:0005634; GO:0005737; GO:0005739; GO:0006879; GO:0006915; GO:0007005; GO:0030595; GO:0032692; GO:0032701; GO:0036126; GO:0042802; GO:0043066; GO:0043524; GO:0043621; GO:0048019; GO:0048471; GO:0050728; GO:0097225; GO:0097435; GO:0150079; GO:1900118; GO:1900226; GO:1901215; GO:1902883; GO:1904646; GO:1905907	apoptotic process [GO:0006915]; cellular iron ion homeostasis [GO:0006879]; cellular response to amyloid-beta [GO:1904646]; leukocyte chemotaxis [GO:0030595]; mitochondrion organization [GO:0007005]; negative regulation of amyloid fibril formation [GO:1905907]; negative regulation of apoptotic process [GO:0043066]; negative regulation of execution phase of apoptosis [GO:1900118]; negative regulat…	cytoplasm [GO:0005737]; extracellular region [GO:0005576]; extracellular space [GO:0005615]; mitochondrion [GO:0005739]; nucleus [GO:0005634]; perinuclear region of cytoplasm [GO:0048471]; sperm flagellum [GO:0036126]; sperm midpiece [GO:0097225]	G protein-coupled receptor binding [GO:0001664]; identical protein binding [GO:0042802]; protein self-association [GO:0043621]; receptor antagonist activity [GO:0048019]; signaling receptor binding [GO:0005102]	cytoplasm [GO:0005737]; extracellular region [GO:0005576]; extracellular space [GO:0005615]; mitochondrion [GO:0005739]; nucleus [GO:0005634]; perinuclear region of cytoplasm [GO:0048471]; sperm flagellum [GO:0036126]; sperm midpiece [GO:0097225]; G protein-coupled receptor binding [GO:0001664]; identical protein binding [GO:0042802]; protein self-association [GO:0043621]; receptor antagonist act…
Q9H492	reviewed	MLP3A_HUMAN	Microtubule-associated proteins 1A/1B light chain 3A (Autophagy-related protein LC3 A) (Autophagy-related ubiquitin-like modifier LC3 A) (MAP1 light chain 3-like protein 1) (MAP1A/MAP1B light chain 3 A) (MAP1A/MAP1B LC3 A) (Microtubule-associated protein 1 light chain 3 alpha)	MAP1LC3A	Homo sapiens (Human)	121	GO:0000045; GO:0000421; GO:0000422; GO:0005543; GO:0005770; GO:0005776; GO:0005829; GO:0005874; GO:0006995; GO:0008017; GO:0009267; GO:0010040; GO:0010288; GO:0016236; GO:0031090; GO:0031625; GO:0034198; GO:0043231; GO:0043278; GO:0044754; GO:0070301; GO:0071280; GO:0097352; GO:0098978	autophagosome assembly [GO:0000045]; autophagosome maturation [GO:0097352]; autophagy of mitochondrion [GO:0000422]; cellular response to amino acid starvation [GO:0034198]; cellular response to copper ion [GO:0071280]; cellular response to hydrogen peroxide [GO:0070301]; cellular response to nitrogen starvation [GO:0006995]; cellular response to starvation [GO:0009267]; macroautophagy [GO:001623…	autolysosome [GO:0044754]; autophagosome [GO:0005776]; autophagosome membrane [GO:0000421]; cytosol [GO:0005829]; glutamatergic synapse [GO:0098978]; intracellular membrane-bounded organelle [GO:0043231]; late endosome [GO:0005770]; microtubule [GO:0005874]; organelle membrane [GO:0031090]	microtubule binding [GO:0008017]; phospholipid binding [GO:0005543]; ubiquitin protein ligase binding [GO:0031625]	autolysosome [GO:0044754]; autophagosome [GO:0005776]; autophagosome membrane [GO:0000421]; cytosol [GO:0005829]; glutamatergic synapse [GO:0098978]; intracellular membrane-bounded organelle [GO:0043231]; late endosome [GO:0005770]; microtubule [GO:0005874]; organelle membrane [GO:0031090]; microtubule binding [GO:0008017]; phospholipid binding [GO:0005543]; ubiquitin protein ligase binding [GO:0…

## Sheet: GO Mitochondrial
Entry	Reviewed	Entry Name	Protein names	Gene Names	Organism	Length	Gene Ontology IDs	Gene Ontology (biological process)	Gene Ontology (cellular component)	Gene Ontology (molecular function)	Gene Ontology (GO)
O43524	reviewed	FOXO3_HUMAN	Forkhead box protein O3 (AF6q21 protein) (Forkhead in rhabdomyosarcoma-like 1)	FOXO3 FKHRL1 FOXO3A	Homo sapiens (Human)	673	GO:0000122; GO:0000785; GO:0000976; GO:0000978; GO:0000981; GO:0001227; GO:0001228; GO:0003677; GO:0003700; GO:0005634; GO:0005654; GO:0005737; GO:0005741; GO:0005759; GO:0005829; GO:0006357; GO:0006390; GO:0006417; GO:0006915; GO:0008013; GO:0010508; GO:0014737; GO:0019901; GO:0030336; GO:0031490; GO:0032991; GO:0033209; GO:0034246; GO:0034599; GO:0042149; GO:0042594; GO:0043065; GO:0043525; GO:…	apoptotic process [GO:0006915]; cellular response to glucose starvation [GO:0042149]; cellular response to oxidative stress [GO:0034599]; mitochondrial transcription [GO:0006390]; negative regulation of cell migration [GO:0030336]; negative regulation of transcription by RNA polymerase II [GO:0000122]; positive regulation of apoptotic process [GO:0043065]; positive regulation of autophagy [GO:001…	chromatin [GO:0000785]; cytoplasm [GO:0005737]; cytosol [GO:0005829]; mitochondrial matrix [GO:0005759]; mitochondrial outer membrane [GO:0005741]; nucleoplasm [GO:0005654]; nucleus [GO:0005634]; protein-containing complex [GO:0032991]; RNA polymerase II transcription repressor complex [GO:0090571]	beta-catenin binding [GO:0008013]; chromatin DNA binding [GO:0031490]; DNA binding [GO:0003677]; DNA-binding transcription activator activity, RNA polymerase II-specific [GO:0001228]; DNA-binding transcription factor activity [GO:0003700]; DNA-binding transcription factor activity, RNA polymerase II-specific [GO:0000981]; DNA-binding transcription repressor activity, RNA polymerase II-specific [G…	chromatin [GO:0000785]; cytoplasm [GO:0005737]; cytosol [GO:0005829]; mitochondrial matrix [GO:0005759]; mitochondrial outer membrane [GO:0005741]; nucleoplasm [GO:0005654]; nucleus [GO:0005634]; protein-containing complex [GO:0032991]; RNA polymerase II transcription repressor complex [GO:0090571]; beta-catenin binding [GO:0008013]; chromatin DNA binding [GO:0031490]; DNA binding [GO:0003677]; D…
O96008	reviewed	TOM40_HUMAN	Mitochondrial import receptor subunit TOM40 homolog (Protein Haymaker) (Translocase of outer membrane 40 kDa subunit homolog) (p38.5)	TOMM40 C19orf1 PEREC1 TOM40	Homo sapiens (Human)	361	GO:0005739; GO:0005741; GO:0005742; GO:0005743; GO:0005829; GO:0006626; GO:0006811; GO:0008320; GO:0015288; GO:0016020; GO:0030150; GO:0044233; GO:0045040; GO:0046930	ion transport [GO:0006811]; protein import into mitochondrial matrix [GO:0030150]; protein insertion into mitochondrial outer membrane [GO:0045040]; protein targeting to mitochondrion [GO:0006626]	cytosol [GO:0005829]; membrane [GO:0016020]; mitochondria-associated endoplasmic reticulum membrane [GO:0044233]; mitochondrial inner membrane [GO:0005743]; mitochondrial outer membrane [GO:0005741]; mitochondrial outer membrane translocase complex [GO:0005742]; mitochondrion [GO:0005739]; pore complex [GO:0046930]	porin activity [GO:0015288]; protein transmembrane transporter activity [GO:0008320]	cytosol [GO:0005829]; membrane [GO:0016020]; mitochondria-associated endoplasmic reticulum membrane [GO:0044233]; mitochondrial inner membrane [GO:0005743]; mitochondrial outer membrane [GO:0005741]; mitochondrial outer membrane translocase complex [GO:0005742]; mitochondrion [GO:0005739]; pore complex [GO:0046930]; porin activity [GO:0015288]; protein transmembrane transporter activity [GO:00083…
O00429	reviewed	DNM1L_HUMAN	Dynamin-1-like protein (EC 3.6.5.5) (Dnm1p/Vps1p-like protein) (DVLP) (Dynamin family member proline-rich carboxyl-terminal domain less) (Dymple) (Dynamin-like protein) (Dynamin-like protein 4) (Dynamin-like protein IV) (HdynIV) (Dynamin-related protein 1)	DNM1L DLP1 DRP1	Homo sapiens (Human)	736	GO:0000266; GO:0001836; GO:0003374; GO:0003924; GO:0005096; GO:0005525; GO:0005737; GO:0005739; GO:0005741; GO:0005777; GO:0005783; GO:0005789; GO:0005794; GO:0005829; GO:0005874; GO:0005903; GO:0005905; GO:0006816; GO:0006897; GO:0007005; GO:0008017; GO:0008289; GO:0010468; GO:0010821; GO:0016020; GO:0016559; GO:0030672; GO:0030742; GO:0031267; GO:0031625; GO:0032991; GO:0042802; GO:0042803; GO:…	calcium ion transport [GO:0006816]; dynamin family protein polymerization involved in mitochondrial fission [GO:0003374]; endocytosis [GO:0006897]; heart contraction [GO:0060047]; intracellular distribution of mitochondria [GO:0048312]; localization [GO:0051179]; membrane fusion [GO:0061025]; mitochondrial fission [GO:0000266]; mitochondrial fragmentation involved in apoptotic process [GO:0043653…	brush border [GO:0005903]; clathrin-coated pit [GO:0005905]; cytoplasm [GO:0005737]; cytosol [GO:0005829]; endoplasmic reticulum [GO:0005783]; endoplasmic reticulum membrane [GO:0005789]; Golgi apparatus [GO:0005794]; intracellular membrane-bounded organelle [GO:0043231]; membrane [GO:0016020]; microtubule [GO:0005874]; mitochondrial outer membrane [GO:0005741]; mitochondrion [GO:0005739]; perinu…	GTP binding [GO:0005525]; GTP-dependent protein binding [GO:0030742]; GTPase activator activity [GO:0005096]; GTPase activity [GO:0003924]; identical protein binding [GO:0042802]; lipid binding [GO:0008289]; microtubule binding [GO:0008017]; molecular adaptor activity [GO:0060090]; protein homodimerization activity [GO:0042803]; small GTPase binding [GO:0031267]; ubiquitin protein ligase binding …	brush border [GO:0005903]; clathrin-coated pit [GO:0005905]; cytoplasm [GO:0005737]; cytosol [GO:0005829]; endoplasmic reticulum [GO:0005783]; endoplasmic reticulum membrane [GO:0005789]; Golgi apparatus [GO:0005794]; intracellular membrane-bounded organelle [GO:0043231]; membrane [GO:0016020]; microtubule [GO:0005874]; mitochondrial outer membrane [GO:0005741]; mitochondrion [GO:0005739]; perinu…
O15294	reviewed	OGT1_HUMAN	UDP-N-acetylglucosamine--peptide N-acetylglucosaminyltransferase 110 kDa subunit (EC 2.4.1.255) (O-GlcNAc transferase subunit p110) (O-linked N-acetylglucosamine transferase 110 kDa subunit) (OGT)	OGT	Homo sapiens (Human)	1046	GO:0000122; GO:0000123; GO:0000423; GO:0005547; GO:0005634; GO:0005654; GO:0005829; GO:0005886; GO:0006110; GO:0006111; GO:0006325; GO:0006357; GO:0006493; GO:0006915; GO:0007165; GO:0007584; GO:0008375; GO:0016485; GO:0016580; GO:0017122; GO:0030097; GO:0030336; GO:0030512; GO:0031397; GO:0031490; GO:0031966; GO:0032435; GO:0032868; GO:0032922; GO:0032991; GO:0035020; GO:0042995; GO:0043981; GO:…	apoptotic process [GO:0006915]; chromatin organization [GO:0006325]; circadian regulation of gene expression [GO:0032922]; hemopoiesis [GO:0030097]; histone H4-K16 acetylation [GO:0043984]; histone H4-K5 acetylation [GO:0043981]; histone H4-K8 acetylation [GO:0043982]; mitophagy [GO:0000423]; negative regulation of cell migration [GO:0030336]; negative regulation of proteasomal ubiquitin-dependen…	cell projection [GO:0042995]; cytosol [GO:0005829]; glutamatergic synapse [GO:0098978]; histone acetyltransferase complex [GO:0000123]; mitochondrial membrane [GO:0031966]; NSL complex [GO:0044545]; nucleoplasm [GO:0005654]; nucleus [GO:0005634]; plasma membrane [GO:0005886]; protein N-acetylglucosaminyltransferase complex [GO:0017122]; protein-containing complex [GO:0032991]; Sin3 complex [GO:00…	acetylglucosaminyltransferase activity [GO:0008375]; chromatin DNA binding [GO:0031490]; phosphatidylinositol-3,4,5-trisphosphate binding [GO:0005547]; protein O-acetylglucosaminyltransferase activity [GO:0097363]	cell projection [GO:0042995]; cytosol [GO:0005829]; glutamatergic synapse [GO:0098978]; histone acetyltransferase complex [GO:0000123]; mitochondrial membrane [GO:0031966]; NSL complex [GO:0044545]; nucleoplasm [GO:0005654]; nucleus [GO:0005634]; plasma membrane [GO:0005886]; protein N-acetylglucosaminyltransferase complex [GO:0017122]; protein-containing complex [GO:0032991]; Sin3 complex [GO:00…
O96008	reviewed	TOM40_HUMAN	Mitochondrial import receptor subunit TOM40 homolog (Protein Haymaker) (Translocase of outer membrane 40 kDa subunit homolog) (p38.5)	TOMM40 C19orf1 PEREC1 TOM40	Homo sapiens (Human)	361	GO:0005739; GO:0005741; GO:0005742; GO:0005743; GO:0005829; GO:0006626; GO:0006811; GO:0008320; GO:0015288; GO:0016020; GO:0030150; GO:0044233; GO:0045040; GO:0046930	ion transport [GO:0006811]; protein import into mitochondrial matrix [GO:0030150]; protein insertion into mitochondrial outer membrane [GO:0045040]; protein targeting to mitochondrion [GO:0006626]	cytosol [GO:0005829]; membrane [GO:0016020]; mitochondria-associated endoplasmic reticulum membrane [GO:0044233]; mitochondrial inner membrane [GO:0005743]; mitochondrial outer membrane [GO:0005741]; mitochondrial outer membrane translocase complex [GO:0005742]; mitochondrion [GO:0005739]; pore complex [GO:0046930]	porin activity [GO:0015288]; protein transmembrane transporter activity [GO:0008320]	cytosol [GO:0005829]; membrane [GO:0016020]; mitochondria-associated endoplasmic reticulum membrane [GO:0044233]; mitochondrial inner membrane [GO:0005743]; mitochondrial outer membrane [GO:0005741]; mitochondrial outer membrane translocase complex [GO:0005742]; mitochondrion [GO:0005739]; pore complex [GO:0046930]; porin activity [GO:0015288]; protein transmembrane transporter activity [GO:00083…
P03886	reviewed	NU1M_HUMAN	NADH-ubiquinone oxidoreductase chain 1 (EC 7.1.1.2) (NADH dehydrogenase subunit 1)	MT-ND1 MTND1 NADH1 ND1	Homo sapiens (Human)	318	GO:0005743; GO:0005747; GO:0006120; GO:0008137; GO:0009060; GO:0031966; GO:0032981; GO:0042776	aerobic respiration [GO:0009060]; mitochondrial electron transport, NADH to ubiquinone [GO:0006120]; mitochondrial respiratory chain complex I assembly [GO:0032981]; proton motive force-driven mitochondrial ATP synthesis [GO:0042776]	mitochondrial inner membrane [GO:0005743]; mitochondrial membrane [GO:0031966]; mitochondrial respiratory chain complex I [GO:0005747]	NADH dehydrogenase (ubiquinone) activity [GO:0008137]	mitochondrial inner membrane [GO:0005743]; mitochondrial membrane [GO:0031966]; mitochondrial respiratory chain complex I [GO:0005747]; NADH dehydrogenase (ubiquinone) activity [GO:0008137]; aerobic respiration [GO:0009060]; mitochondrial electron transport, NADH to ubiquinone [GO:0006120]; mitochondrial respiratory chain complex I assembly [GO:0032981]; proton motive force-driven mitochondrial A…
P03891	reviewed	NU2M_HUMAN	NADH-ubiquinone oxidoreductase chain 2 (EC 7.1.1.2) (NADH dehydrogenase subunit 2)	MT-ND2 MTND2 NADH2 ND2	Homo sapiens (Human)	347	GO:0005743; GO:0005747; GO:0006120; GO:0008137; GO:0009060; GO:0014069; GO:0019901; GO:0032981; GO:0035255; GO:0042776; GO:0072593	aerobic respiration [GO:0009060]; mitochondrial electron transport, NADH to ubiquinone [GO:0006120]; mitochondrial respiratory chain complex I assembly [GO:0032981]; proton motive force-driven mitochondrial ATP synthesis [GO:0042776]; reactive oxygen species metabolic process [GO:0072593]	mitochondrial inner membrane [GO:0005743]; mitochondrial respiratory chain complex I [GO:0005747]; postsynaptic density [GO:0014069]	ionotropic glutamate receptor binding [GO:0035255]; NADH dehydrogenase (ubiquinone) activity [GO:0008137]; protein kinase binding [GO:0019901]	mitochondrial inner membrane [GO:0005743]; mitochondrial respiratory chain complex I [GO:0005747]; postsynaptic density [GO:0014069]; ionotropic glutamate receptor binding [GO:0035255]; NADH dehydrogenase (ubiquinone) activity [GO:0008137]; protein kinase binding [GO:0019901]; aerobic respiration [GO:0009060]; mitochondrial electron transport, NADH to ubiquinone [GO:0006120]; mitochondrial respir…
P04179	reviewed	SODM_HUMAN	Superoxide dismutase [Mn], mitochondrial (EC 1.15.1.1)	SOD2	Homo sapiens (Human)	222	GO:0000303; GO:0001666; GO:0001836; GO:0001889; GO:0003032; GO:0003069; GO:0003677; GO:0004784; GO:0005739; GO:0005759; GO:0006357; GO:0006749; GO:0006801; GO:0007507; GO:0007568; GO:0007626; GO:0008217; GO:0008285; GO:0008630; GO:0008631; GO:0009409; GO:0009410; GO:0009791; GO:0010042; GO:0010043; GO:0010269; GO:0010332; GO:0010729; GO:0014823; GO:0019430; GO:0019825; GO:0019899; GO:0022904; GO:…	acetylcholine-mediated vasodilation involved in regulation of systemic arterial blood pressure [GO:0003069]; aging [GO:0007568]; cellular oxygen homeostasis [GO:0032364]; cellular response to ethanol [GO:0071361]; cellular response to oxidative stress [GO:0034599]; detection of oxygen [GO:0003032]; erythrophore differentiation [GO:0048773]; glutathione metabolic process [GO:0006749]; heart develo…	extracellular exosome [GO:0070062]; mitochondrial matrix [GO:0005759]; mitochondrial nucleoid [GO:0042645]; mitochondrion [GO:0005739]	DNA binding [GO:0003677]; enzyme binding [GO:0019899]; identical protein binding [GO:0042802]; manganese ion binding [GO:0030145]; oxygen binding [GO:0019825]; superoxide dismutase activity [GO:0004784]	extracellular exosome [GO:0070062]; mitochondrial matrix [GO:0005759]; mitochondrial nucleoid [GO:0042645]; mitochondrion [GO:0005739]; DNA binding [GO:0003677]; enzyme binding [GO:0019899]; identical protein binding [GO:0042802]; manganese ion binding [GO:0030145]; oxygen binding [GO:0019825]; superoxide dismutase activity [GO:0004784]; acetylcholine-mediated vasodilation involved in regulation …
P0CG47	reviewed	UBB_HUMAN	Polyubiquitin-B [Cleaved into: Ubiquitin]	UBB	Homo sapiens (Human)	229	GO:0005615; GO:0005634; GO:0005654; GO:0005737; GO:0005739; GO:0005741; GO:0005789; GO:0005829; GO:0005886; GO:0007141; GO:0007144; GO:0008585; GO:0010008; GO:0016567; GO:0019941; GO:0021888; GO:0030666; GO:0031315; GO:0031386; GO:0031398; GO:0031625; GO:0031982; GO:0043005; GO:0043025; GO:0047497; GO:0048812; GO:0051881; GO:0060613; GO:0061136; GO:0070062; GO:0072520; GO:0097009; GO:1901214; GO:…	energy homeostasis [GO:0097009]; fat pad development [GO:0060613]; female gonad development [GO:0008585]; female meiosis I [GO:0007144]; hypothalamus gonadotrophin-releasing hormone neuron development [GO:0021888]; male meiosis I [GO:0007141]; mitochondrion transport along microtubule [GO:0047497]; modification-dependent protein catabolic process [GO:0019941]; neuron projection morphogenesis [GO:…	cytoplasm [GO:0005737]; cytosol [GO:0005829]; endocytic vesicle membrane [GO:0030666]; endoplasmic reticulum membrane [GO:0005789]; endosome membrane [GO:0010008]; extracellular exosome [GO:0070062]; extracellular space [GO:0005615]; extrinsic component of mitochondrial outer membrane [GO:0031315]; mitochondrial outer membrane [GO:0005741]; mitochondrion [GO:0005739]; neuron projection [GO:004300…	protein tag [GO:0031386]; ubiquitin protein ligase binding [GO:0031625]	cytoplasm [GO:0005737]; cytosol [GO:0005829]; endocytic vesicle membrane [GO:0030666]; endoplasmic reticulum membrane [GO:0005789]; endosome membrane [GO:0010008]; extracellular exosome [GO:0070062]; extracellular space [GO:0005615]; extrinsic component of mitochondrial outer membrane [GO:0031315]; mitochondrial outer membrane [GO:0005741]; mitochondrion [GO:0005739]; neuron projection [GO:004300…
P0CG47	reviewed	UBB_HUMAN	Polyubiquitin-B [Cleaved into: Ubiquitin]	UBB	Homo sapiens (Human)	229	GO:0005615; GO:0005634; GO:0005654; GO:0005737; GO:0005739; GO:0005741; GO:0005789; GO:0005829; GO:0005886; GO:0007141; GO:0007144; GO:0008585; GO:0010008; GO:0016567; GO:0019941; GO:0021888; GO:0030666; GO:0031315; GO:0031386; GO:0031398; GO:0031625; GO:0031982; GO:0043005; GO:0043025; GO:0047497; GO:0048812; GO:0051881; GO:0060613; GO:0061136; GO:0070062; GO:0072520; GO:0097009; GO:1901214; GO:…	energy homeostasis [GO:0097009]; fat pad development [GO:0060613]; female gonad development [GO:0008585]; female meiosis I [GO:0007144]; hypothalamus gonadotrophin-releasing hormone neuron development [GO:0021888]; male meiosis I [GO:0007141]; mitochondrion transport along microtubule [GO:0047497]; modification-dependent protein catabolic process [GO:0019941]; neuron projection morphogenesis [GO:…	cytoplasm [GO:0005737]; cytosol [GO:0005829]; endocytic vesicle membrane [GO:0030666]; endoplasmic reticulum membrane [GO:0005789]; endosome membrane [GO:0010008]; extracellular exosome [GO:0070062]; extracellular space [GO:0005615]; extrinsic component of mitochondrial outer membrane [GO:0031315]; mitochondrial outer membrane [GO:0005741]; mitochondrion [GO:0005739]; neuron projection [GO:004300…	protein tag [GO:0031386]; ubiquitin protein ligase binding [GO:0031625]	cytoplasm [GO:0005737]; cytosol [GO:0005829]; endocytic vesicle membrane [GO:0030666]; endoplasmic reticulum membrane [GO:0005789]; endosome membrane [GO:0010008]; extracellular exosome [GO:0070062]; extracellular space [GO:0005615]; extrinsic component of mitochondrial outer membrane [GO:0031315]; mitochondrial outer membrane [GO:0005741]; mitochondrion [GO:0005739]; neuron projection [GO:004300…
P0CG48	reviewed	UBC_HUMAN	Polyubiquitin-C [Cleaved into: Ubiquitin]	UBC	Homo sapiens (Human)	685	GO:0002020; GO:0003723; GO:0005615; GO:0005634; GO:0005654; GO:0005737; GO:0005741; GO:0005789; GO:0005829; GO:0005886; GO:0010008; GO:0016567; GO:0019941; GO:0030666; GO:0031315; GO:0031386; GO:0031625; GO:0031982; GO:0070062	modification-dependent protein catabolic process [GO:0019941]; protein ubiquitination [GO:0016567]	cytoplasm [GO:0005737]; cytosol [GO:0005829]; endocytic vesicle membrane [GO:0030666]; endoplasmic reticulum membrane [GO:0005789]; endosome membrane [GO:0010008]; extracellular exosome [GO:0070062]; extracellular space [GO:0005615]; extrinsic component of mitochondrial outer membrane [GO:0031315]; mitochondrial outer membrane [GO:0005741]; nucleoplasm [GO:0005654]; nucleus [GO:0005634]; plasma m…	protease binding [GO:0002020]; protein tag [GO:0031386]; RNA binding [GO:0003723]; ubiquitin protein ligase binding [GO:0031625]+K61L43K60K60:K62K60:K63L43K60K60:K64K60:K65L43K60K60:K66	cytoplasm [GO:0005737]; cytosol [GO:0005829]; endocytic vesicle membrane [GO:0030666]; endoplasmic reticulum membrane [GO:0005789]; endosome membrane [GO:0010008]; extracellular exosome [GO:0070062]; extracellular space [GO:0005615]; extrinsic component of mitochondrial outer membrane [GO:0031315]; mitochondrial outer membrane [GO:0005741]; nucleoplasm [GO:0005654]; nucleus [GO:0005634]; plasma m…
P10636	reviewed	TAU_HUMAN	Microtubule-associated protein tau (Neurofibrillary tangle protein) (Paired helical filament-tau) (PHF-tau)	MAPT MAPTL MTBT1 TAU	Homo sapiens (Human)	758	GO:0000226; GO:0001774; GO:0003677; GO:0003680; GO:0003690; GO:0003697; GO:0003723; GO:0003779; GO:0005576; GO:0005634; GO:0005737; GO:0005739; GO:0005829; GO:0005874; GO:0005886; GO:0006475; GO:0006919; GO:0007267; GO:0007416; GO:0007611; GO:0007613; GO:0008017; GO:0010288; GO:0010506; GO:0010629; GO:0010917; GO:0015630; GO:0016072; GO:0016607; GO:0017124; GO:0019896; GO:0019899; GO:0019901; GO:…	activation of cysteine-type endopeptidase activity involved in apoptotic process [GO:0006919]; amyloid fibril formation [GO:1990000]; astrocyte activation [GO:0048143]; axon development [GO:0061564]; axonal transport [GO:0098930]; axonal transport of mitochondrion [GO:0019896]; cell-cell signaling [GO:0007267]; cellular response to brain-derived neurotrophic factor stimulus [GO:1990416]; cellular…	axolemma [GO:0030673]; axon [GO:0030424]; axon cytoplasm [GO:1904115]; cell body [GO:0044297]; cytoplasm [GO:0005737]; cytoplasmic ribonucleoprotein granule [GO:0036464]; cytosol [GO:0005829]; dendrite [GO:0030425]; dendritic spine [GO:0043197]; extracellular region [GO:0005576]; glial cell projection [GO:0097386]; growth cone [GO:0030426]; main axon [GO:0044304]; membrane raft [GO:0045121]; micr…	actin binding [GO:0003779]; apolipoprotein binding [GO:0034185]; chaperone binding [GO:0051087]; DNA binding [GO:0003677]; double-stranded DNA binding [GO:0003690]; dynactin binding [GO:0034452]; enzyme binding [GO:0019899]; histone-dependent DNA binding [GO:0099077]; Hsp90 protein binding [GO:0051879]; identical protein binding [GO:0042802]; lipoprotein particle binding [GO:0071813]; microtubule…	axolemma [GO:0030673]; axon [GO:0030424]; axon cytoplasm [GO:1904115]; cell body [GO:0044297]; cytoplasm [GO:0005737]; cytoplasmic ribonucleoprotein granule [GO:0036464]; cytosol [GO:0005829]; dendrite [GO:0030425]; dendritic spine [GO:0043197]; extracellular region [GO:0005576]; glial cell projection [GO:0097386]; growth cone [GO:0030426]; main axon [GO:0044304]; membrane raft [GO:0045121]; micr…
P10909	reviewed	CLUS_HUMAN	Clusterin (Aging-associated gene 4 protein) (Apolipoprotein J) (Apo-J) (Complement cytolysis inhibitor) (CLI) (Complement-associated protein SP-40,40) (Ku70-binding protein 1) (NA1/NA2) (Sulfated glycoprotein 2) (SGP-2) (Testosterone-repressed prostate message 2) (TRPM-2) [Cleaved into: Clusterin beta chain (ApoJalpha) (Complement cytolysis inhibitor a chain); Clusterin alpha chain (ApoJbeta) (Co…	CLU APOJ CLI KUB1 AAG4	Homo sapiens (Human)	449	GO:0000902; GO:0001540; GO:0001774; GO:0001836; GO:0002434; GO:0005102; GO:0005576; GO:0005615; GO:0005634; GO:0005737; GO:0005739; GO:0005743; GO:0005794; GO:0005829; GO:0006629; GO:0006956; GO:0006958; GO:0009615; GO:0009986; GO:0010628; GO:0017038; GO:0031093; GO:0031333; GO:0031334; GO:0031625; GO:0032286; GO:0032436; GO:0032760; GO:0032991; GO:0034366; GO:0042127; GO:0042583; GO:0042981; GO:…	cell morphogenesis [GO:0000902]; central nervous system myelin maintenance [GO:0032286]; chaperone-mediated protein complex assembly [GO:0051131]; chaperone-mediated protein folding [GO:0061077]; complement activation [GO:0006956]; complement activation, classical pathway [GO:0006958]; immune complex clearance [GO:0002434]; innate immune response [GO:0045087]; intrinsic apoptotic signaling pathwa…	apical dendrite [GO:0097440]; blood microparticle [GO:0072562]; cell surface [GO:0009986]; chromaffin granule [GO:0042583]; collagen-containing extracellular matrix [GO:0062023]; cytoplasm [GO:0005737]; cytosol [GO:0005829]; extracellular exosome [GO:0070062]; extracellular region [GO:0005576]; extracellular space [GO:0005615]; Golgi apparatus [GO:0005794]; intracellular membrane-bounded organell…	amyloid-beta binding [GO:0001540]; chaperone binding [GO:0051087]; low-density lipoprotein particle receptor binding [GO:0050750]; misfolded protein binding [GO:0051787]; protein carrier chaperone [GO:0140597]; protein heterodimerization activity [GO:0046982]; protein-containing complex binding [GO:0044877]; signaling receptor binding [GO:0005102]; tau protein binding [GO:0048156]; ubiquitin prot…	apical dendrite [GO:0097440]; blood microparticle [GO:0072562]; cell surface [GO:0009986]; chromaffin granule [GO:0042583]; collagen-containing extracellular matrix [GO:0062023]; cytoplasm [GO:0005737]; cytosol [GO:0005829]; extracellular exosome [GO:0070062]; extracellular region [GO:0005576]; extracellular space [GO:0005615]; Golgi apparatus [GO:0005794]; intracellular membrane-bounded organell…
P17655	reviewed	CAN2_HUMAN	Calpain-2 catalytic subunit (EC 3.4.22.53) (Calcium-activated neutral proteinase 2) (CANP 2) (Calpain M-type) (Calpain large polypeptide L2) (Calpain-2 large subunit) (Millimolar-calpain) (M-calpain)	CAPN2 CANPL2	Homo sapiens (Human)	700	GO:0000785; GO:0001666; GO:0001824; GO:0004198; GO:0005509; GO:0005634; GO:0005737; GO:0005758; GO:0005764; GO:0005783; GO:0005794; GO:0005829; GO:0005886; GO:0005925; GO:0006508; GO:0007520; GO:0007565; GO:0008092; GO:0008234; GO:0009612; GO:0009897; GO:0010666; GO:0016540; GO:0019899; GO:0030425; GO:0030864; GO:0031143; GO:0032675; GO:0035458; GO:0042542; GO:0043025; GO:0044877; GO:0045121; GO:…	behavioral response to pain [GO:0048266]; blastocyst development [GO:0001824]; cellular response to amino acid stimulus [GO:0071230]; cellular response to interferon-beta [GO:0035458]; cellular response to lipopolysaccharide [GO:0071222]; female pregnancy [GO:0007565]; myoblast fusion [GO:0007520]; positive regulation of cardiac muscle cell apoptotic process [GO:0010666]; positive regulation of m…	calpain complex [GO:0110158]; chromatin [GO:0000785]; cortical actin cytoskeleton [GO:0030864]; cytoplasm [GO:0005737]; cytosol [GO:0005829]; dendrite [GO:0030425]; endoplasmic reticulum [GO:0005783]; external side of plasma membrane [GO:0009897]; extracellular exosome [GO:0070062]; focal adhesion [GO:0005925]; Golgi apparatus [GO:0005794]; lysosome [GO:0005764]; membrane raft [GO:0045121]; mitoc…	calcium ion binding [GO:0005509]; calcium-dependent cysteine-type endopeptidase activity [GO:0004198]; cysteine-type peptidase activity [GO:0008234]; cytoskeletal protein binding [GO:0008092]; enzyme binding [GO:0019899]; protein-containing complex binding [GO:0044877]	calpain complex [GO:0110158]; chromatin [GO:0000785]; cortical actin cytoskeleton [GO:0030864]; cytoplasm [GO:0005737]; cytosol [GO:0005829]; dendrite [GO:0030425]; endoplasmic reticulum [GO:0005783]; external side of plasma membrane [GO:0009897]; extracellular exosome [GO:0070062]; focal adhesion [GO:0005925]; Golgi apparatus [GO:0005794]; lysosome [GO:0005764]; membrane raft [GO:0045121]; mitoc…
P21796	reviewed	VDAC1_HUMAN	Voltage-dependent anion-selective channel protein 1 (VDAC-1) (hVDAC1) (Outer mitochondrial membrane protein porin 1) (Plasmalemmal porin) (Porin 31HL) (Porin 31HM)	VDAC1 VDAC	Homo sapiens (Human)	283	GO:0001662; GO:0005634; GO:0005739; GO:0005741; GO:0005757; GO:0005886; GO:0006090; GO:0006820; GO:0006915; GO:0007270; GO:0007612; GO:0008308; GO:0015288; GO:0015485; GO:0016020; GO:0019901; GO:0030855; GO:0031210; GO:0031966; GO:0042645; GO:0042802; GO:0043066; GO:0044325; GO:0045121; GO:0045202; GO:0046930; GO:0070062; GO:0097001; GO:0110099; GO:1903146; GO:1905091; GO:2000378	anion transport [GO:0006820]; apoptotic process [GO:0006915]; behavioral fear response [GO:0001662]; epithelial cell differentiation [GO:0030855]; learning [GO:0007612]; negative regulation of apoptotic process [GO:0043066]; negative regulation of calcium import into the mitochondrion [GO:0110099]; negative regulation of reactive oxygen species metabolic process [GO:2000378]; neuron-neuron synapt…	extracellular exosome [GO:0070062]; membrane [GO:0016020]; membrane raft [GO:0045121]; mitochondrial membrane [GO:0031966]; mitochondrial nucleoid [GO:0042645]; mitochondrial outer membrane [GO:0005741]; mitochondrial permeability transition pore complex [GO:0005757]; mitochondrion [GO:0005739]; nucleus [GO:0005634]; plasma membrane [GO:0005886]; pore complex [GO:0046930]; synapse [GO:0045202]	ceramide binding [GO:0097001]; cholesterol binding [GO:0015485]; identical protein binding [GO:0042802]; phosphatidylcholine binding [GO:0031210]; porin activity [GO:0015288]; protein kinase binding [GO:0019901]; transmembrane transporter binding [GO:0044325]; voltage-gated anion channel activity [GO:0008308]	extracellular exosome [GO:0070062]; membrane [GO:0016020]; membrane raft [GO:0045121]; mitochondrial membrane [GO:0031966]; mitochondrial nucleoid [GO:0042645]; mitochondrial outer membrane [GO:0005741]; mitochondrial permeability transition pore complex [GO:0005757]; mitochondrion [GO:0005739]; nucleus [GO:0005634]; plasma membrane [GO:0005886]; pore complex [GO:0046930]; synapse [GO:0045202]; c…
P25713	reviewed	MT3_HUMAN	Metallothionein-3 (MT-3) (GIFB) (GIF) (Growth inhibitory factor) (Metallothionein-III) (MT-III)	MT3	Homo sapiens (Human)	68	GO:0001666; GO:0001934; GO:0005507; GO:0005615; GO:0005634; GO:0005737; GO:0005741; GO:0005791; GO:0005829; GO:0005840; GO:0005874; GO:0005886; GO:0006112; GO:0006707; GO:0006829; GO:0006875; GO:0006882; GO:0007420; GO:0008021; GO:0008270; GO:0010273; GO:0010507; GO:0010628; GO:0010940; GO:0010942; GO:0010977; GO:0014002; GO:0014069; GO:0016209; GO:0016234; GO:0016570; GO:0019430; GO:0030295; GO:…	activation of protein kinase B activity [GO:0032148]; astrocyte development [GO:0014002]; brain development [GO:0007420]; cellular lipid catabolic process [GO:0044242]; cellular metal ion homeostasis [GO:0006875]; cellular response to cadmium ion [GO:0071276]; cellular response to copper ion [GO:0071280]; cellular response to hypoxia [GO:0071456]; cellular response to oxidative stress [GO:0034599…	astrocyte end-foot [GO:0097450]; axon [GO:0030424]; cytoplasm [GO:0005737]; cytosol [GO:0005829]; dendritic spine [GO:0043197]; extracellular space [GO:0005615]; inclusion body [GO:0016234]; microtubule [GO:0005874]; mitochondrial outer membrane [GO:0005741]; nucleus [GO:0005634]; perinuclear region of cytoplasm [GO:0048471]; plasma membrane [GO:0005886]; postsynaptic density [GO:0014069]; riboso…	antioxidant activity [GO:0016209]; cadmium ion binding [GO:0046870]; copper ion binding [GO:0005507]; cysteine-type endopeptidase inhibitor activity involved in apoptotic process [GO:0043027]; metal ion binding [GO:0046872]; protein kinase activator activity [GO:0030295]; zinc ion binding [GO:0008270]	astrocyte end-foot [GO:0097450]; axon [GO:0030424]; cytoplasm [GO:0005737]; cytosol [GO:0005829]; dendritic spine [GO:0043197]; extracellular space [GO:0005615]; inclusion body [GO:0016234]; microtubule [GO:0005874]; mitochondrial outer membrane [GO:0005741]; nucleus [GO:0005634]; perinuclear region of cytoplasm [GO:0048471]; plasma membrane [GO:0005886]; postsynaptic density [GO:0014069]; riboso…
P30307	reviewed	MPIP3_HUMAN	M-phase inducer phosphatase 3 (EC 3.1.3.48) (Dual specificity phosphatase Cdc25C)	CDC25C	Homo sapiens (Human)	473	GO:0000079; GO:0000086; GO:0004721; GO:0004725; GO:0005634; GO:0005654; GO:0005737; GO:0005758; GO:0005829; GO:0006470; GO:0007088; GO:0007283; GO:0008283; GO:0010971; GO:0016607; GO:0019901; GO:0048471; GO:0050699; GO:0051301; GO:0110032	cell division [GO:0051301]; cell population proliferation [GO:0008283]; G2/M transition of mitotic cell cycle [GO:0000086]; positive regulation of G2/M transition of mitotic cell cycle [GO:0010971]; positive regulation of G2/MI transition of meiotic cell cycle [GO:0110032]; protein dephosphorylation [GO:0006470]; regulation of cyclin-dependent protein serine/threonine kinase activity [GO:0000079]…	cytoplasm [GO:0005737]; cytosol [GO:0005829]; mitochondrial intermembrane space [GO:0005758]; nuclear speck [GO:0016607]; nucleoplasm [GO:0005654]; nucleus [GO:0005634]; perinuclear region of cytoplasm [GO:0048471]	phosphoprotein phosphatase activity [GO:0004721]; protein kinase binding [GO:0019901]; protein tyrosine phosphatase activity [GO:0004725]; WW domain binding [GO:0050699]	cytoplasm [GO:0005737]; cytosol [GO:0005829]; mitochondrial intermembrane space [GO:0005758]; nuclear speck [GO:0016607]; nucleoplasm [GO:0005654]; nucleus [GO:0005634]; perinuclear region of cytoplasm [GO:0048471]; phosphoprotein phosphatase activity [GO:0004721]; protein kinase binding [GO:0019901]; protein tyrosine phosphatase activity [GO:0004725]; WW domain binding [GO:0050699]; cell divisio…
P37840	reviewed	SYUA_HUMAN	Alpha-synuclein (Non-A beta component of AD amyloid) (Non-A4 component of amyloid precursor) (NACP)	SNCA NACP PARK1	Homo sapiens (Human)	140	GO:0000122; GO:0000149; GO:0000287; GO:0000976; GO:0001774; GO:0001921; GO:0001956; GO:0003779; GO:0004860; GO:0005507; GO:0005509; GO:0005543; GO:0005576; GO:0005615; GO:0005634; GO:0005737; GO:0005739; GO:0005764; GO:0005829; GO:0005886; GO:0005938; GO:0006469; GO:0006631; GO:0006638; GO:0006644; GO:0006919; GO:0007006; GO:0007268; GO:0008198; GO:0008270; GO:0008289; GO:0008344; GO:0009410; GO:…	extracellular exosome [GO:0070062]; mitochondrial matrix [GO:0005759]; mitochondrial nucleoid [GO:0042645]; mitochondrion [GO:0005739]; DNA binding [GO:0003677]; enzyme binding [GO:0019899]; identical protein binding [GO:0042802]; manganese ion binding [GO:0030145]; oxygen binding [GO:0019825]; superoxide dismutase activity [GO:0004784]; acetylcholine-mediated vasodilation involved in regulation …	actin cytoskeleton [GO:0015629]; axon [GO:0030424]; axon terminus [GO:0043679]; cell cortex [GO:0005938]; cytoplasm [GO:0005737]; cytosol [GO:0005829]; extracellular region [GO:0005576]; extracellular space [GO:0005615]; growth cone [GO:0030426]; inclusion body [GO:0016234]; lysosome [GO:0005764]; membrane [GO:0016020]; mitochondrion [GO:0005739]; neuronal cell body [GO:0043025]; nucleus [GO:0005…	actin binding [GO:0003779]; alpha-tubulin binding [GO:0043014]; calcium ion binding [GO:0005509]; copper ion binding [GO:0005507]; cuprous ion binding [GO:1903136]; cysteine-type endopeptidase inhibitor activity involved in apoptotic process [GO:0043027]; dynein complex binding [GO:0070840]; ferrous iron binding [GO:0008198]; histone binding [GO:0042393]; Hsp70 protein binding [GO:0030544]; ident…	actin cytoskeleton [GO:0015629]; axon [GO:0030424]; axon terminus [GO:0043679]; cell cortex [GO:0005938]; cytoplasm [GO:0005737]; cytosol [GO:0005829]; extracellular region [GO:0005576]; extracellular space [GO:0005615]; growth cone [GO:0030426]; inclusion body [GO:0016234]; lysosome [GO:0005764]; membrane [GO:0016020]; mitochondrion [GO:0005739]; neuronal cell body [GO:0043025]; nucleus [GO:0005…
P49753	reviewed	ACOT2_HUMAN	Acyl-coenzyme A thioesterase 2, mitochondrial (Acyl-CoA thioesterase 2) (EC 3.1.2.2) (Acyl-coenzyme A thioester hydrolase 2a) (CTE-Ia) (Long-chain acyl-CoA thioesterase 2) (ZAP128)	ACOT2 PTE2 PTE2A	Homo sapiens (Human)	483	GO:0000038; GO:0001676; GO:0005739; GO:0005759; GO:0005782; GO:0005829; GO:0006631; GO:0006637; GO:0016290; GO:0047617; GO:0102991	acyl-CoA metabolic process [GO:0006637]; fatty acid metabolic process [GO:0006631]; long-chain fatty acid metabolic process [GO:0001676]; very long-chain fatty acid metabolic process [GO:0000038]	cytosol [GO:0005829]; mitochondrial matrix [GO:0005759]; mitochondrion [GO:0005739]; peroxisomal matrix [GO:0005782]	acyl-CoA hydrolase activity [GO:0047617]; myristoyl-CoA hydrolase activity [GO:0102991]; palmitoyl-CoA hydrolase activity [GO:0016290]	cytosol [GO:0005829]; mitochondrial matrix [GO:0005759]; mitochondrion [GO:0005739]; peroxisomal matrix [GO:0005782]; acyl-CoA hydrolase activity [GO:0047617]; myristoyl-CoA hydrolase activity [GO:0102991]; palmitoyl-CoA hydrolase activity [GO:0016290]; acyl-CoA metabolic process [GO:0006637]; fatty acid metabolic process [GO:0006631]; long-chain fatty acid metabolic process [GO:0001676]; very lo…
P49768	reviewed	PSN1_HUMAN	Presenilin-1 (PS-1) (EC 3.4.23.-) (Protein S182) [Cleaved into: Presenilin-1 NTF subunit; Presenilin-1 CTF subunit; Presenilin-1 CTF12 (PS1-CTF12)]	PSEN1 AD3 PS1 PSNL1	Homo sapiens (Human)	467	GO:0000045; GO:0000122; GO:0000139; GO:0000776; GO:0001568; GO:0001708; GO:0001756; GO:0001764; GO:0001921; GO:0001947; GO:0002038; GO:0002244; GO:0002265; GO:0002286; GO:0003407; GO:0004175; GO:0004190; GO:0005262; GO:0005634; GO:0005640; GO:0005654; GO:0005739; GO:0005743; GO:0005765; GO:0005783; GO:0005789; GO:0005790; GO:0005791; GO:0005794; GO:0005813; GO:0005886; GO:0005938; GO:0006486; GO:…	amyloid precursor protein catabolic process [GO:0042987]; amyloid precursor protein metabolic process [GO:0042982]; amyloid-beta formation [GO:0034205]; amyloid-beta metabolic process [GO:0050435]; apoptotic signaling pathway [GO:0097190]; astrocyte activation [GO:0048143]; astrocyte activation involved in immune response [GO:0002265]; autophagosome assembly [GO:0000045]; blood vessel development…	aggresome [GO:0016235]; apical plasma membrane [GO:0016324]; azurophil granule membrane [GO:0035577]; cell cortex [GO:0005938]; cell junction [GO:0030054]; cell surface [GO:0009986]; centrosome [GO:0005813]; ciliary rootlet [GO:0035253]; dendritic shaft [GO:0043198]; early endosome membrane [GO:0031901]; endoplasmic reticulum [GO:0005783]; endoplasmic reticulum membrane [GO:0005789]; gamma-secret…	aspartic endopeptidase activity, intramembrane cleaving [GO:0042500]; aspartic-type endopeptidase activity [GO:0004190]; ATPase binding [GO:0051117]; beta-catenin binding [GO:0008013]; cadherin binding [GO:0045296]; calcium channel activity [GO:0005262]; endopeptidase activity [GO:0004175]; growth factor receptor binding [GO:0070851]; PDZ domain binding [GO:0030165]	aggresome [GO:0016235]; apical plasma membrane [GO:0016324]; azurophil granule membrane [GO:0035577]; cell cortex [GO:0005938]; cell junction [GO:0030054]; cell surface [GO:0009986]; centrosome [GO:0005813]; ciliary rootlet [GO:0035253]; dendritic shaft [GO:0043198]; early endosome membrane [GO:0031901]; endoplasmic reticulum [GO:0005783]; endoplasmic reticulum membrane [GO:0005789]; gamma-secret…
P49810	reviewed	PSN2_HUMAN	Presenilin-2 (PS-2) (EC 3.4.23.-) (AD3LP) (AD5) (E5-1) (STM-2) [Cleaved into: Presenilin-2 NTF subunit; Presenilin-2 CTF subunit]	PSEN2 AD4 PS2 PSNL2 STM2	Homo sapiens (Human)	448	GO:0000139; GO:0000776; GO:0001666; GO:0004175; GO:0005634; GO:0005637; GO:0005743; GO:0005765; GO:0005769; GO:0005783; GO:0005789; GO:0005794; GO:0005813; GO:0005886; GO:0005938; GO:0006509; GO:0006816; GO:0007219; GO:0007220; GO:0008021; GO:0009986; GO:0016020; GO:0016324; GO:0016485; GO:0030018; GO:0030426; GO:0031293; GO:0031594; GO:0032991; GO:0034205; GO:0035253; GO:0035556; GO:0042500; GO:…	amyloid precursor protein catabolic process [GO:0042987]; amyloid-beta formation [GO:0034205]; amyloid-beta metabolic process [GO:0050435]; calcium ion transport [GO:0006816]; intracellular signal transduction [GO:0035556]; membrane protein ectodomain proteolysis [GO:0006509]; membrane protein intracellular domain proteolysis [GO:0031293]; mitochondrion-endoplasmic reticulum membrane tethering [G…	apical plasma membrane [GO:0016324]; cell cortex [GO:0005938]; cell surface [GO:0009986]; centrosome [GO:0005813]; ciliary rootlet [GO:0035253]; dendritic shaft [GO:0043198]; early endosome [GO:0005769]; endoplasmic reticulum [GO:0005783]; endoplasmic reticulum membrane [GO:0005789]; gamma-secretase complex [GO:0070765]; Golgi apparatus [GO:0005794]; Golgi membrane [GO:0000139]; growth cone [GO:0…	aspartic endopeptidase activity, intramembrane cleaving [GO:0042500]; endopeptidase activity [GO:0004175]	apical plasma membrane [GO:0016324]; cell cortex [GO:0005938]; cell surface [GO:0009986]; centrosome [GO:0005813]; ciliary rootlet [GO:0035253]; dendritic shaft [GO:0043198]; early endosome [GO:0005769]; endoplasmic reticulum [GO:0005783]; endoplasmic reticulum membrane [GO:0005789]; gamma-secretase complex [GO:0070765]; Golgi apparatus [GO:0005794]; Golgi membrane [GO:0000139]; growth cone [GO:0…
P49840	reviewed	GSK3A_HUMAN	Glycogen synthase kinase-3 alpha (GSK-3 alpha) (EC 2.7.11.26) (Serine/threonine-protein kinase GSK3A) (EC 2.7.11.1)	GSK3A	Homo sapiens (Human)	483	GO:0003073; GO:0003214; GO:0004674; GO:0005102; GO:0005524; GO:0005634; GO:0005737; GO:0005739; GO:0005829; GO:0005874; GO:0005977; GO:0006349; GO:0006468; GO:0007165; GO:0007212; GO:0007399; GO:0007568; GO:0008286; GO:0010508; GO:0010628; GO:0010800; GO:0010905; GO:0010975; GO:0016055; GO:0016477; GO:0018105; GO:0018107; GO:0019082; GO:0030424; GO:0030877; GO:0031398; GO:0032007; GO:0032436; GO:…	aging [GO:0007568]; cardiac left ventricle morphogenesis [GO:0003214]; cell migration [GO:0016477]; cellular response to glucocorticoid stimulus [GO:0071385]; cellular response to insulin stimulus [GO:0032869]; cellular response to interleukin-3 [GO:0036016]; cellular response to lithium ion [GO:0071285]; dopamine receptor signaling pathway [GO:0007212]; excitatory postsynaptic potential [GO:0060…	apical dendrite [GO:0097440]; axon [GO:0030424]; beta-catenin destruction complex [GO:0030877]; cytoplasm [GO:0005737]; cytosol [GO:0005829]; microtubule [GO:0005874]; mitochondrion [GO:0005739]; neuronal cell body [GO:0043025]; nucleus [GO:0005634]; postsynapse [GO:0098794]; proximal dendrite [GO:1990635]	ATP binding [GO:0005524]; protein kinase A catalytic subunit binding [GO:0034236]; protein serine kinase activity [GO:0106310]; protein serine/threonine kinase activity [GO:0004674]; protein serine/threonine kinase binding [GO:0120283]; signaling receptor binding [GO:0005102]; tau protein binding [GO:0048156]; tau-protein kinase activity [GO:0050321]	apical dendrite [GO:0097440]; axon [GO:0030424]; beta-catenin destruction complex [GO:0030877]; cytoplasm [GO:0005737]; cytosol [GO:0005829]; microtubule [GO:0005874]; mitochondrion [GO:0005739]; neuronal cell body [GO:0043025]; nucleus [GO:0005634]; postsynapse [GO:0098794]; proximal dendrite [GO:1990635]; ATP binding [GO:0005524]; protein kinase A catalytic subunit binding [GO:0034236]; protein…
P49841	reviewed	GSK3B_HUMAN	Glycogen synthase kinase-3 beta (GSK-3 beta) (EC 2.7.11.26) (Serine/threonine-protein kinase GSK3B) (EC 2.7.11.1)	GSK3B	Homo sapiens (Human)	420	GO:0001837; GO:0001954; GO:0002020; GO:0002039; GO:0003170; GO:0004672; GO:0004674; GO:0005524; GO:0005634; GO:0005654; GO:0005737; GO:0005739; GO:0005813; GO:0005829; GO:0005886; GO:0005977; GO:0006468; GO:0006983; GO:0007165; GO:0007212; GO:0007623; GO:0008013; GO:0008286; GO:0010508; GO:0010628; GO:0010629; GO:0010822; GO:0010975; GO:0016301; GO:0018105; GO:0018107; GO:0019082; GO:0019901; GO:…	beta-catenin destruction complex disassembly [GO:1904886]; cellular response to amyloid-beta [GO:1904646]; cellular response to interleukin-3 [GO:0036016]; cellular response to retinoic acid [GO:0071300]; circadian rhythm [GO:0007623]; dopamine receptor signaling pathway [GO:0007212]; epithelial to mesenchymal transition [GO:0001837]; ER overload response [GO:0006983]; establishment of cell polar…	axon [GO:0030424]; beta-catenin destruction complex [GO:0030877]; centrosome [GO:0005813]; cytoplasm [GO:0005737]; cytosol [GO:0005829]; dendrite [GO:0030425]; glutamatergic synapse [GO:0098978]; mitochondrion [GO:0005739]; nucleoplasm [GO:0005654]; nucleus [GO:0005634]; plasma membrane [GO:0005886]; postsynapse [GO:0098794]; presynapse [GO:0098793]; Wnt signalosome [GO:1990909]	ATP binding [GO:0005524]; beta-catenin binding [GO:0008013]; dynactin binding [GO:0034452]; kinase activity [GO:0016301]; NF-kappaB binding [GO:0051059]; p53 binding [GO:0002039]; protease binding [GO:0002020]; protein kinase A catalytic subunit binding [GO:0034236]; protein kinase activity [GO:0004672]; protein kinase binding [GO:0019901]; protein serine kinase activity [GO:0106310]; protein ser…	axon [GO:0030424]; beta-catenin destruction complex [GO:0030877]; centrosome [GO:0005813]; cytoplasm [GO:0005737]; cytosol [GO:0005829]; dendrite [GO:0030425]; glutamatergic synapse [GO:0098978]; mitochondrion [GO:0005739]; nucleoplasm [GO:0005654]; nucleus [GO:0005634]; plasma membrane [GO:0005886]; postsynapse [GO:0098794]; presynapse [GO:0098793]; Wnt signalosome [GO:1990909]; ATP binding [GO:…
P52888	reviewed	THOP1_HUMAN	Thimet oligopeptidase (EC 3.4.24.15) (Endopeptidase 24.15) (MP78)	THOP1	Homo sapiens (Human)	689	GO:0000209; GO:0004222; GO:0005758; GO:0005829; GO:0006508; GO:0006518; GO:0046872	peptide metabolic process [GO:0006518]; protein polyubiquitination [GO:0000209]; proteolysis [GO:0006508]	cytosol [GO:0005829]; mitochondrial intermembrane space [GO:0005758]	metal ion binding [GO:0046872]; metalloendopeptidase activity [GO:0004222]	cytosol [GO:0005829]; mitochondrial intermembrane space [GO:0005758]; metal ion binding [GO:0046872]; metalloendopeptidase activity [GO:0004222]; peptide metabolic process [GO:0006518]; protein polyubiquitination [GO:0000209]; proteolysis [GO:0006508]
P62979	reviewed	RS27A_HUMAN	Ubiquitin-40S ribosomal protein S27a (Ubiquitin carboxyl extension protein 80) [Cleaved into: Ubiquitin; 40S ribosomal protein S27a (Small ribosomal subunit protein eS31)]	RPS27A UBA80 UBCEP1	Homo sapiens (Human)	156	GO:0002181; GO:0003723; GO:0003735; GO:0005615; GO:0005634; GO:0005654; GO:0005730; GO:0005737; GO:0005741; GO:0005789; GO:0005829; GO:0005886; GO:0006412; GO:0010008; GO:0015935; GO:0016020; GO:0016567; GO:0019941; GO:0022626; GO:0022627; GO:0030666; GO:0031386; GO:0031625; GO:0031982; GO:0046872; GO:0070062	cytoplasmic translation [GO:0002181]; modification-dependent protein catabolic process [GO:0019941]; protein ubiquitination [GO:0016567]; translation [GO:0006412]	cytoplasm [GO:0005737]; cytosol [GO:0005829]; cytosolic ribosome [GO:0022626]; cytosolic small ribosomal subunit [GO:0022627]; endocytic vesicle membrane [GO:0030666]; endoplasmic reticulum membrane [GO:0005789]; endosome membrane [GO:0010008]; extracellular exosome [GO:0070062]; extracellular space [GO:0005615]; membrane [GO:0016020]; mitochondrial outer membrane [GO:0005741]; nucleolus [GO:0005…	metal ion binding [GO:0046872]; protein tag [GO:0031386]; RNA binding [GO:0003723]; structural constituent of ribosome [GO:0003735]; ubiquitin protein ligase binding [GO:0031625]	cytoplasm [GO:0005737]; cytosol [GO:0005829]; cytosolic ribosome [GO:0022626]; cytosolic small ribosomal subunit [GO:0022627]; endocytic vesicle membrane [GO:0030666]; endoplasmic reticulum membrane [GO:0005789]; endosome membrane [GO:0010008]; extracellular exosome [GO:0070062]; extracellular space [GO:0005615]; membrane [GO:0016020]; mitochondrial outer membrane [GO:0005741]; nucleolus [GO:0005…
P62987	reviewed	RL40_HUMAN	Ubiquitin-60S ribosomal protein L40 (CEP52) (Ubiquitin A-52 residue ribosomal protein fusion product 1) [Cleaved into: Ubiquitin; 60S ribosomal protein L40 (Large ribosomal subunit protein eL40)]	UBA52 UBCEP2	Homo sapiens (Human)	128	GO:0002181; GO:0003735; GO:0005615; GO:0005634; GO:0005654; GO:0005737; GO:0005741; GO:0005765; GO:0005783; GO:0005789; GO:0005829; GO:0005886; GO:0006412; GO:0010008; GO:0016567; GO:0019941; GO:0022625; GO:0022626; GO:0022627; GO:0030666; GO:0031386; GO:0031625; GO:0031982; GO:0036211; GO:0045202; GO:0070062	cytoplasmic translation [GO:0002181]; modification-dependent protein catabolic process [GO:0019941]; protein modification process [GO:0036211]; protein ubiquitination [GO:0016567]; translation [GO:0006412]	cytoplasm [GO:0005737]; cytosol [GO:0005829]; cytosolic large ribosomal subunit [GO:0022625]; cytosolic ribosome [GO:0022626]; cytosolic small ribosomal subunit [GO:0022627]; endocytic vesicle membrane [GO:0030666]; endoplasmic reticulum [GO:0005783]; endoplasmic reticulum membrane [GO:0005789]; endosome membrane [GO:0010008]; extracellular exosome [GO:0070062]; extracellular space [GO:0005615]; …	protein tag [GO:0031386]; structural constituent of ribosome [GO:0003735]; ubiquitin protein ligase binding [GO:0031625]	cytoplasm [GO:0005737]; cytosol [GO:0005829]; cytosolic large ribosomal subunit [GO:0022625]; cytosolic ribosome [GO:0022626]; cytosolic small ribosomal subunit [GO:0022627]; endocytic vesicle membrane [GO:0030666]; endoplasmic reticulum [GO:0005783]; endoplasmic reticulum membrane [GO:0005789]; endosome membrane [GO:0010008]; extracellular exosome [GO:0070062]; extracellular space [GO:0005615]; …
Q13501	reviewed	SQSTM_HUMAN	Sequestosome-1 (EBI3-associated protein of 60 kDa) (EBIAP) (p60) (Phosphotyrosine-independent ligand for the Lck SH2 domain of 62 kDa) (Ubiquitin-binding protein p62)	SQSTM1 ORCA OSIL	Homo sapiens (Human)	440	GO:0000122; GO:0000407; GO:0000422; GO:0000423; GO:0000425; GO:0000932; GO:0001659; GO:0001934; GO:0002376; GO:0002931; GO:0004674; GO:0005080; GO:0005654; GO:0005737; GO:0005739; GO:0005770; GO:0005776; GO:0005783; GO:0005829; GO:0006366; GO:0006468; GO:0006511; GO:0006606; GO:0006914; GO:0006915; GO:0007032; GO:0008104; GO:0008270; GO:0010821; GO:0016197; GO:0016234; GO:0016235; GO:0016236; GO:…	aggrephagy [GO:0035973]; apoptotic process [GO:0006915]; autophagy [GO:0006914]; autophagy of mitochondrion [GO:0000422]; brown fat cell proliferation [GO:0070342]; cell differentiation [GO:0030154]; endosomal transport [GO:0016197]; endosome organization [GO:0007032]; energy homeostasis [GO:0097009]; immune system process [GO:0002376]; intracellular signal transduction [GO:0035556]; macroautopha…	aggresome [GO:0016235]; amphisome [GO:0044753]; autolysosome [GO:0044754]; autophagosome [GO:0005776]; cytoplasm [GO:0005737]; cytosol [GO:0005829]; endoplasmic reticulum [GO:0005783]; extracellular exosome [GO:0070062]; inclusion body [GO:0016234]; intracellular membrane-bounded organelle [GO:0043231]; late endosome [GO:0005770]; Lewy body [GO:0097413]; mitochondrion [GO:0005739]; nucleoplasm [G…	enzyme binding [GO:0019899]; identical protein binding [GO:0042802]; ionotropic glutamate receptor binding [GO:0035255]; K63-linked polyubiquitin modification-dependent protein binding [GO:0070530]; protein kinase binding [GO:0019901]; protein kinase C binding [GO:0005080]; protein serine/threonine kinase activity [GO:0004674]; protein-containing complex binding [GO:0044877]; protein-macromolecul…	aggresome [GO:0016235]; amphisome [GO:0044753]; autolysosome [GO:0044754]; autophagosome [GO:0005776]; cytoplasm [GO:0005737]; cytosol [GO:0005829]; endoplasmic reticulum [GO:0005783]; extracellular exosome [GO:0070062]; inclusion body [GO:0016234]; intracellular membrane-bounded organelle [GO:0043231]; late endosome [GO:0005770]; Lewy body [GO:0097413]; mitochondrion [GO:0005739]; nucleoplasm [G…
Q5S007	reviewed	LRRK2_HUMAN	Leucine-rich repeat serine/threonine-protein kinase 2 (EC 2.7.11.1) (EC 3.6.5.-) (Dardarin)	LRRK2 PARK8	Homo sapiens (Human)	2527	GO:0000139; GO:0000149; GO:0000165; GO:0000287; GO:0001933; GO:0001934; GO:0003779; GO:0003924; GO:0004672; GO:0004674; GO:0004706; GO:0004709; GO:0004722; GO:0005096; GO:0005524; GO:0005525; GO:0005615; GO:0005737; GO:0005739; GO:0005741; GO:0005743; GO:0005759; GO:0005764; GO:0005768; GO:0005783; GO:0005789; GO:0005794; GO:0005798; GO:0005802; GO:0005829; GO:0005886; GO:0005902; GO:0006468; GO:…	autophagy [GO:0006914]; calcium-mediated signaling [GO:0019722]; canonical Wnt signaling pathway [GO:0060070]; cellular response to dopamine [GO:1903351]; cellular response to manganese ion [GO:0071287]; cellular response to organic cyclic compound [GO:0071407]; cellular response to oxidative stress [GO:0034599]; cellular response to starvation [GO:0009267]; determination of adult lifespan [GO:00…	amphisome [GO:0044753]; autolysosome [GO:0044754]; axon [GO:0030424]; caveola neck [GO:0099400]; cytoplasm [GO:0005737]; cytoplasmic side of mitochondrial outer membrane [GO:0032473]; cytoplasmic vesicle [GO:0031410]; cytosol [GO:0005829]; dendrite [GO:0030425]; dendrite cytoplasm [GO:0032839]; endoplasmic reticulum [GO:0005783]; endoplasmic reticulum exit site [GO:0070971]; endoplasmic reticulum…	actin binding [GO:0003779]; ATP binding [GO:0005524]; beta-catenin destruction complex binding [GO:1904713]; clathrin binding [GO:0030276]; co-receptor binding [GO:0039706]; GTP binding [GO:0005525]; GTP-dependent protein kinase activity [GO:0034211]; GTPase activator activity [GO:0005096]; GTPase activity [GO:0003924]; identical protein binding [GO:0042802]; JUN kinase kinase kinase activity [GO…	amphisome [GO:0044753]; autolysosome [GO:0044754]; axon [GO:0030424]; caveola neck [GO:0099400]; cytoplasm [GO:0005737]; cytoplasmic side of mitochondrial outer membrane [GO:0032473]; cytoplasmic vesicle [GO:0031410]; cytosol [GO:0005829]; dendrite [GO:0030425]; dendrite cytoplasm [GO:0032839]; endoplasmic reticulum [GO:0005783]; endoplasmic reticulum exit site [GO:0070971]; endoplasmic reticulum…
Q6ZVD7	reviewed	STOX1_HUMAN	Storkhead-box protein 1 (Winged-helix domain-containing protein)	STOX1 C10orf24	Homo sapiens (Human)	989	GO:0000977; GO:0001228; GO:0001650; GO:0005634; GO:0005654; GO:0005737; GO:0005813; GO:0005829; GO:0005938; GO:0007049; GO:0010468; GO:0010628; GO:0010629; GO:0010800; GO:0010821; GO:0010971; GO:0033138; GO:0045944; GO:0048839; GO:0051301; GO:0051881; GO:0051897; GO:0061418; GO:0071500; GO:1900087; GO:1901858; GO:1902882; GO:1904031; GO:1904120	cell cycle [GO:0007049]; cell division [GO:0051301]; cellular response to nitrosative stress [GO:0071500]; inner ear development [GO:0048839]; negative regulation of gene expression [GO:0010629]; positive regulation of cyclin-dependent protein kinase activity [GO:1904031]; positive regulation of G1/S transition of mitotic cell cycle [GO:1900087]; positive regulation of G2/M transition of mitotic …	cell cortex [GO:0005938]; centrosome [GO:0005813]; cytoplasm [GO:0005737]; cytosol [GO:0005829]; fibrillar center [GO:0001650]; nucleoplasm [GO:0005654]; nucleus [GO:0005634]	DNA-binding transcription activator activity, RNA polymerase II-specific [GO:0001228]; RNA polymerase II transcription regulatory region sequence-specific DNA binding [GO:0000977]	cell cortex [GO:0005938]; centrosome [GO:0005813]; cytoplasm [GO:0005737]; cytosol [GO:0005829]; fibrillar center [GO:0001650]; nucleoplasm [GO:0005654]; nucleus [GO:0005634]; DNA-binding transcription activator activity, RNA polymerase II-specific [GO:0001228]; RNA polymerase II transcription regulatory region sequence-specific DNA binding [GO:0000977]; cell cycle [GO:0007049]; cell division [GO…
Q92686	reviewed	NEUG_HUMAN	Neurogranin (Ng) (RC3) [Cleaved into: NEUG(55-78)]	NRGN	Homo sapiens (Human)	78	GO:0005516; GO:0005547; GO:0005634; GO:0005829; GO:0007165; GO:0007399; GO:0008306; GO:0012510; GO:0014069; GO:0021537; GO:0030424; GO:0031966; GO:0043025; GO:0044327; GO:0045211; GO:0070300; GO:0098978; GO:0099170; GO:1900273	associative learning [GO:0008306]; nervous system development [GO:0007399]; positive regulation of long-term synaptic potentiation [GO:1900273]; postsynaptic modulation of chemical synaptic transmission [GO:0099170]; signal transduction [GO:0007165]; telencephalon development [GO:0021537]	axon [GO:0030424]; cytosol [GO:0005829]; dendritic spine head [GO:0044327]; glutamatergic synapse [GO:0098978]; mitochondrial membrane [GO:0031966]; neuronal cell body [GO:0043025]; nucleus [GO:0005634]; postsynaptic density [GO:0014069]; postsynaptic membrane [GO:0045211]; trans-Golgi network transport vesicle membrane [GO:0012510]	calmodulin binding [GO:0005516]; phosphatidic acid binding [GO:0070300]; phosphatidylinositol-3,4,5-trisphosphate binding [GO:0005547]	axon [GO:0030424]; cytosol [GO:0005829]; dendritic spine head [GO:0044327]; glutamatergic synapse [GO:0098978]; mitochondrial membrane [GO:0031966]; neuronal cell body [GO:0043025]; nucleus [GO:0005634]; postsynaptic density [GO:0014069]; postsynaptic membrane [GO:0045211]; trans-Golgi network transport vesicle membrane [GO:0012510]; calmodulin binding [GO:0005516]; phosphatidic acid binding [GO:…
Q96DW6	reviewed	S2538_HUMAN	Mitochondrial glycine transporter (Appoptosin) (Mitochondrial glycine transporter GlyC) (Solute carrier family 25 member 38)	SLC25A38	Homo sapiens (Human)	304	GO:0005739; GO:0005743; GO:0006783; GO:0015187; GO:0030218; GO:1904983	erythrocyte differentiation [GO:0030218]; glycine import into mitochondrion [GO:1904983]; heme biosynthetic process [GO:0006783]	mitochondrial inner membrane [GO:0005743]; mitochondrion [GO:0005739]	glycine transmembrane transporter activity [GO:0015187]	mitochondrial inner membrane [GO:0005743]; mitochondrion [GO:0005739]; glycine transmembrane transporter activity [GO:0015187]; erythrocyte differentiation [GO:0030218]; glycine import into mitochondrion [GO:1904983]; heme biosynthetic process [GO:0006783]
Q99714	reviewed	HCD2_HUMAN	3-hydroxyacyl-CoA dehydrogenase type-2 (EC 1.1.1.35) (17-beta-estradiol 17-dehydrogenase) (EC 1.1.1.62) (2-methyl-3-hydroxybutyryl-CoA dehydrogenase) (MHBD) (3-alpha-(17-beta)-hydroxysteroid dehydrogenase (NAD(+))) (EC 1.1.1.239) (3-hydroxy-2-methylbutyryl-CoA dehydrogenase) (EC 1.1.1.178) (3-hydroxyacyl-CoA dehydrogenase type II) (3alpha(or 20beta)-hydroxysteroid dehydrogenase) (EC 1.1.1.53) (7-…	HSD17B10 ERAB HADH2 MRPP2 SCHAD SDR5C1 XH98G2	Homo sapiens (Human)	261	GO:0000049; GO:0003723; GO:0003857; GO:0004303; GO:0005737; GO:0005739; GO:0005759; GO:0005886; GO:0006550; GO:0006629; GO:0006631; GO:0006635; GO:0006699; GO:0007005; GO:0008207; GO:0008209; GO:0008210; GO:0008709; GO:0030283; GO:0030678; GO:0042645; GO:0043527; GO:0044594; GO:0047015; GO:0047035; GO:0047044; GO:0051289; GO:0062173; GO:0070901; GO:0097745; GO:0106281; GO:0106282; GO:0106283; GO:…	androgen metabolic process [GO:0008209]; bile acid biosynthetic process [GO:0006699]; brexanolone metabolic process [GO:0062173]; C21-steroid hormone metabolic process [GO:0008207]; estrogen metabolic process [GO:0008210]; fatty acid beta-oxidation [GO:0006635]; fatty acid metabolic process [GO:0006631]; isoleucine catabolic process [GO:0006550]; lipid metabolic process [GO:0006629]; mitochondria…	cytoplasm [GO:0005737]; mitochondrial matrix [GO:0005759]; mitochondrial nucleoid [GO:0042645]; mitochondrial ribonuclease P complex [GO:0030678]; mitochondrion [GO:0005739]; plasma membrane [GO:0005886]; tRNA methyltransferase complex [GO:0043527]	17-beta-hydroxysteroid dehydrogenase (NAD+) activity [GO:0044594]; 3-hydroxy-2-methylbutyryl-CoA dehydrogenase activity [GO:0047015]; 3-hydroxyacyl-CoA dehydrogenase activity [GO:0003857]; androstan-3-alpha,17-beta-diol dehydrogenase activity [GO:0047044]; chenodeoxycholate 7-alpha-dehydrogenase (NAD+) activity [GO:0106281]; cholate 7-alpha-dehydrogenase activity [GO:0008709]; estradiol 17-beta-d…	cytoplasm [GO:0005737]; mitochondrial matrix [GO:0005759]; mitochondrial nucleoid [GO:0042645]; mitochondrial ribonuclease P complex [GO:0030678]; mitochondrion [GO:0005739]; plasma membrane [GO:0005886]; tRNA methyltransferase complex [GO:0043527]; 17-beta-hydroxysteroid dehydrogenase (NAD+) activity [GO:0044594]; 3-hydroxy-2-methylbutyryl-CoA dehydrogenase activity [GO:0047015]; 3-hydroxyacyl-C…
Q9NRA0	reviewed	SPHK2_HUMAN	Sphingosine kinase 2 (SK 2) (SPK 2) (EC 2.7.1.91)	SPHK2 SK2	Homo sapiens (Human)	654	GO:0000786; GO:0001568; GO:0001727; GO:0002720; GO:0005524; GO:0005634; GO:0005654; GO:0005737; GO:0005739; GO:0005743; GO:0005765; GO:0005783; GO:0005829; GO:0006665; GO:0006669; GO:0006670; GO:0007420; GO:0007565; GO:0008283; GO:0008284; GO:0008481; GO:0016020; GO:0016310; GO:0017050; GO:0030148; GO:0030308; GO:0031064; GO:0031267; GO:0032736; GO:0032755; GO:0032760; GO:0033008; GO:0038036; GO:…	blood vessel development [GO:0001568]; brain development [GO:0007420]; cell population proliferation [GO:0008283]; cellular response to phorbol 13-acetate 12-myristate [GO:1904628]; female pregnancy [GO:0007565]; histone H2A-K5 acetylation [GO:0043977]; histone H2B-K12 acetylation [GO:0043980]; negative regulation of cell growth [GO:0030308]; negative regulation of histone deacetylase activity [G…	cytoplasm [GO:0005737]; cytosol [GO:0005829]; endoplasmic reticulum [GO:0005783]; intracellular membrane-bounded organelle [GO:0043231]; lysosomal membrane [GO:0005765]; membrane [GO:0016020]; mitochondrial inner membrane [GO:0005743]; mitochondrion [GO:0005739]; nucleoplasm [GO:0005654]; nucleosome [GO:0000786]; nucleus [GO:0005634]	ATP binding [GO:0005524]; D-erythro-sphingosine kinase activity [GO:0017050]; histone binding [GO:0042393]; lipid kinase activity [GO:0001727]; small GTPase binding [GO:0031267]; sphinganine kinase activity [GO:0008481]; sphingosine-1-phosphate receptor activity [GO:0038036]	cytoplasm [GO:0005737]; cytosol [GO:0005829]; endoplasmic reticulum [GO:0005783]; intracellular membrane-bounded organelle [GO:0043231]; lysosomal membrane [GO:0005765]; membrane [GO:0016020]; mitochondrial inner membrane [GO:0005743]; mitochondrion [GO:0005739]; nucleoplasm [GO:0005654]; nucleosome [GO:0000786]; nucleus [GO:0005634]; ATP binding [GO:0005524]; D-erythro-sphingosine kinase activit…
Q9UQF2	reviewed	JIP1_HUMAN	C-Jun-amino-terminal kinase-interacting protein 1 (JIP-1) (JNK-interacting protein 1) (Islet-brain 1) (IB-1) (JNK MAP kinase scaffold protein 1) (Mitogen-activated protein kinase 8-interacting protein 1)	MAPK8IP1 IB1 JIP1 PRKM8IP	Homo sapiens (Human)	711	GO:0004860; GO:0005078; GO:0005634; GO:0005737; GO:0005789; GO:0005829; GO:0005886; GO:0006355; GO:0007258; GO:0016192; GO:0019894; GO:0019901; GO:0030425; GO:0031966; GO:0043025; GO:0043508; GO:0044302; GO:0045202; GO:0046328; GO:0046330; GO:0048471; GO:2000564; GO:2001243	JUN phosphorylation [GO:0007258]; negative regulation of intrinsic apoptotic signaling pathway [GO:2001243]; negative regulation of JUN kinase activity [GO:0043508]; positive regulation of JNK cascade [GO:0046330]; regulation of CD8-positive, alpha-beta T cell proliferation [GO:2000564]; regulation of DNA-templated transcription [GO:0006355]; regulation of JNK cascade [GO:0046328]; vesicle-mediat…	cytoplasm [GO:0005737]; cytosol [GO:0005829]; dendrite [GO:0030425]; dentate gyrus mossy fiber [GO:0044302]; endoplasmic reticulum membrane [GO:0005789]; mitochondrial membrane [GO:0031966]; neuronal cell body [GO:0043025]; nucleus [GO:0005634]; perinuclear region of cytoplasm [GO:0048471]; plasma membrane [GO:0005886]; synapse [GO:0045202]	kinesin binding [GO:0019894]; MAP-kinase scaffold activity [GO:0005078]; protein kinase binding [GO:0019901]; protein kinase inhibitor activity [GO:0004860]	cytoplasm [GO:0005737]; cytosol [GO:0005829]; dendrite [GO:0030425]; dentate gyrus mossy fiber [GO:0044302]; endoplasmic reticulum membrane [GO:0005789]; mitochondrial membrane [GO:0031966]; neuronal cell body [GO:0043025]; nucleus [GO:0005634]; perinuclear region of cytoplasm [GO:0048471]; plasma membrane [GO:0005886]; synapse [GO:0045202]; kinesin binding [GO:0019894]; MAP-kinase scaffold activ…
